# Supplementary material for: Changes in dietary habit and physical activity among the diabetic patients of Bangladesh during COVID-19: A cross-sectional study
Source: PLOS Glob Public Health. 2023 Jun 29;3(6):e0002096. doi: 10.1371/journal.pgph.0002096 (PMC10309609; doi:10.1371/journal.pgph.0002096)
Supplement: S1 Dataset — (XLSX) [file pgph.0002096.s001.xlsx]

## Sheet: SPSS_DMapril_final
Age in years	Age category(in years)	Gender	Religion	Education Level	Occupation	Monthly income before the pandemic(In BDT)	Monthly income during the pandemic(In BDT)	Height in meter	Weight in kg	Body nass index	BMI category	Has your body weight changed during the pandemic?	Did you smoke before COVID-19 pandemic period?	Do you currently smoke?	What type of diabetes do you have?	How long have you been suffering from diabetes?	What type of treatment do you receive?	Do you have family history of diabetes?	Have you measured your blood glucose level within last 3 months?	Frequency of self-monitoring blood glucose level recently?	Has your disease management changed during this pandemic?	Frequency of eating rice before the pandemic?	Frequency of eating rice during the pandemic?	Frequency of eating bread before the pandemic?	Frequency of eating bread during the pandemic?	Frequency of eating cereals before the pandemic?	Frequency of eating cereals during the pandemic?	Frequency of eating pulse & legumes before the pandemic?	Frequency of eating pulse & legumes during the pandemic?	Frequency of eating meat & fish before the pandemic?	Frequency of eating meat & fish during the pandemic?	Frequency of eating egg before the pandemic?	Frequency of eating egg during the pandemic?	Frequency of eating milk before the pandemic?	Frequency of eating milk during the pandemic?	Frequency of eating potato & starchy vegetables before the pandemic?	Frequency of eating potato & starchy vegetables during the pandemic?	Frequency of eating green & colored vegetables before the pandemic?	Frequency of eating green & colored vegetables during the pandemic?	Frequency of eating sweet fruits before the pandemic?	Frequency of eating sweet fruits during the pandemic?	Frequency of eating desserts before the pandemic?	Frequency of eating desserts during the pandemic?	Frequency of eating nuts & seeds before the pandemic?	Frequency of eating nuts & seeds during the pandemic?	Frequency of eating refined sugar before the pandemic?	Frequency of eating refined sugar during the pandemic?	Change in frequency of refined sugar intake	Frequency of drinking tea & coffee before the pandemic?
60	58-72	Female	Muslim	Primary	Housewife	10,001-40,000	<=10,000	1.5	50	22.2222	Normal	Yes, it has decreased ≤5 kg	No	No	Type-2	Over 10 years	I use insulin pens	Yes	Yes	Sometimes	Yes, my disease self-management has declined	Once a day	Once a day	Few times/day	Few times/day	Once or more than once a month	Once or more than once a month	Once a day	Once a day	1-3 times/week	Once or more than once a month	4-6 times/week	1-3 times/week	4-6 times/week	1-3 times/week	1-3 times/week	1-3 times/week	4-6 times/week	4-6 times/week	Once or more than once a month	Once or more than once a month	Never	Never	Never	Never	Never	Never	No change	Never
58	58-72	Female	Muslim	Graduate & above	Private Service Holder	10,001-40,000	10,001-40,000	1.6	70	27.3437	Overweight	Yes, it has increased ≤5 kg	No	No	Type-2	Under 2 years	I use oral anti diabetic drugs	Yes	No	Sometimes	No	1-3 times/week	1-3 times/week	Few times/day	Few times/day	Never	Never	1-3 times/week	1-3 times/week	4-6 times/week	4-6 times/week	1-3 times/week	1-3 times/week	Never	Never	Few times/day	Few times/day	Few times/day	Few times/day	Once or more than once a month	Once or more than once a month	Once or more than once a month	Once or more than once a month	Never	Never	Few times/day	Few times/day	No change	Few times/day
70	58-72	Female	Muslim	SSC	Housewife	40,001-70,000	40,001-70,000	1.63	63	23.7118	Normal	Yes, it has decreased ≤5 kg	No	No	Type-2	6-10 years	I use insulin & oral anti diabetic drug	Yes	Yes	Sometimes	No	Few times/day	Few times/day	Once a day	Once a day	Never	Never	Once or more than once a month	Once or more than once a month	4-6 times/week	4-6 times/week	Once a day	Once a day	Once a day	1-3 times/week	4-6 times/week	4-6 times/week	Few times/day	Few times/day	1-3 times/week	1-3 times/week	Never	Never	Never	Never	Few times/day	Few times/day	No change	Few times/day
55	43-57	Male	Muslim	Primary	Others	>1,00,000	40,001-70,000	1.71	82	28.0428	Overweight	Yes, it has increased ≤5 kg	No	No	Type-2	Over 10 years	I use insulin & oral anti diabetic drug	No	No	Sometimes	Yes, my disease self-management has declined	Few times/day	Few times/day	Once a day	Once a day	4-6 times/week	4-6 times/week	1-3 times/week	1-3 times/week	4-6 times/week	4-6 times/week	1-3 times/week	1-3 times/week	1-3 times/week	1-3 times/week	Once or more than once a month	Once or more than once a month	Few times/day	Few times/day	1-3 times/week	1-3 times/week	Never	Never	Once or more than once a month	Once or more than once a month	1-3 times/week	1-3 times/week	No change	Few times/day
37	28-42	Female	Muslim	Graduate & above	Housewife	40,001-70,000	10,001-40,000	1.55	60	24.974	Normal	No	No	No	Type-2	2-5 years	I use oral anti diabetic drugs	Yes	Yes	Sometimes	Yes, my disease self-management has declined	Few times/day	Few times/day	Once a day	Once a day	4-6 times/week	4-6 times/week	1-3 times/week	1-3 times/week	Few times/day	Few times/day	Once a day	Once a day	Once a day	Once a day	1-3 times/week	1-3 times/week	Few times/day	Few times/day	Never	Never	Never	Never	1-3 times/week	1-3 times/week	Once or more than once a month	Once or more than once a month	No change	Never
56	43-57	Female	Muslim	Primary	Housewife	70,001-1,00,000	70,001-1,00,000	1.49	55	24.7737	Normal	Yes, it has decreased ≤5 kg	No	No	Type-2	Over 10 years	I use oral anti diabetic drugs	Yes	No	Sometimes	Yes, my disease self-management has declined	Once a day	Once a day	Few times/day	Few times/day	1-3 times/week	1-3 times/week	4-6 times/week	Once a day	4-6 times/week	4-6 times/week	4-6 times/week	4-6 times/week	1-3 times/week	1-3 times/week	Once or more than once a month	Once or more than once a month	Few times/day	Few times/day	1-3 times/week	1-3 times/week	Once or more than once a month	Once or more than once a month	Never	Never	Once a day	Once a day	No change	Never
59	58-72	Male	Muslim	Graduate & above	Government Service Holder	40,001-70,000	40,001-70,000	1.66	78	28.306	Overweight	Yes, it has increased ≤5 kg	No	No	Type-2	2-5 years	I use oral anti diabetic drugs	Yes	No	<2 times/day	No	Few times/day	Few times/day	Once a day	Once a day	Once or more than once a month	Never	1-3 times/week	1-3 times/week	4-6 times/week	4-6 times/week	4-6 times/week	4-6 times/week	Once or more than once a month	Once or more than once a month	4-6 times/week	4-6 times/week	Few times/day	Few times/day	1-3 times/week	1-3 times/week	Once or more than once a month	Once or more than once a month	4-6 times/week	4-6 times/week	Once or more than once a month	Once or more than once a month	No change	Few times/day
42	28-42	Male	Muslim	Graduate & above	Private Service Holder	10,001-40,000	10,001-40,000	1.65	79	29.0174	Overweight	No	No	No	Type-1	2-5 years	I use oral anti diabetic drugs	Yes	Yes	Sometimes	No	Few times/day	Few times/day	Once a day	Once a day	1-3 times/week	1-3 times/week	4-6 times/week	4-6 times/week	1-3 times/week	1-3 times/week	4-6 times/week	4-6 times/week	Once or more than once a month	Once or more than once a month	4-6 times/week	4-6 times/week	1-3 times/week	1-3 times/week	1-3 times/week	1-3 times/week	Once or more than once a month	Once or more than once a month	Once or more than once a month	Once or more than once a month	Once or more than once a month	Once or more than once a month	No change	1-3 times/week
60	58-72	Female	Muslim	HSC	Housewife	70,001-1,00,000	70,001-1,00,000	1.49	53	23.8728	Normal	Yes, it has increased ≤5 kg	No	No	Type-2	6-10 years	I use insulin pens	Yes	Yes	Sometimes	No	Few times/day	Few times/day	Once a day	Once a day	Once a day	Once a day	1-3 times/week	1-3 times/week	Few times/day	Few times/day	Once a day	Once a day	Once a day	Once a day	Once a day	Once a day	Once a day	Once a day	Once a day	Once a day	Never	Never	Never	Never	Never	Never	No change	Once a day
63	58-72	Male	Muslim	Graduate & above	Government Service Holder	70,001-1,00,000	40,001-70,000	1.7	74	25.6055	Overweight	Yes, it has decreased ≤5 kg	Yes	No	Type-2	6-10 years	I use insulin & oral anti diabetic drug	No	Yes	Sometimes	No	Few times/day	Few times/day	Once a day	Once a day	1-3 times/week	1-3 times/week	Few times/day	Few times/day	1-3 times/week	1-3 times/week	Once a day	Once a day	Once a day	Once a day	Few times/day	Few times/day	Once a day	Once a day	Never	Never	Never	Never	1-3 times/week	1-3 times/week	Never	Never	No change	Never
48	43-57	Male	Muslim	HSC	Government Service Holder	40,001-70,000	10,001-40,000	1.65	72	26.4463	Overweight	No	No	No	Type-2	Over 10 years	I use insulin pens	Yes	Yes	Sometimes	No	Once a day	Few times/day	Few times/day	Few times/day	Once a day	Once a day	Once a day	Once a day	1-3 times/week	1-3 times/week	Once a day	Once a day	Once a day	Once a day	1-3 times/week	1-3 times/week	Once a day	Once a day	1-3 times/week	1-3 times/week	Once or more than once a month	Once or more than once a month	Once or more than once a month	Once or more than once a month	1-3 times/week	1-3 times/week	Increased	4-6 times/week
59	58-72	Female	Muslim	Primary	Housewife	40,001-70,000	10,001-40,000	1.62	72	27.4348	Overweight	Yes, it has increased ≤5 kg	No	No	Type-2	Over 10 years	I use insulin pens	Yes	Yes	Sometimes	No	Once a day	Once a day	Few times/day	Few times/day	Once a day	Few times/day	1-3 times/week	1-3 times/week	1-3 times/week	1-3 times/week	Once a day	Once a day	Once a day	Once a day	Once or more than once a month	Once or more than once a month	1-3 times/week	4-6 times/week	1-3 times/week	1-3 times/week	Once or more than once a month	Once or more than once a month	1-3 times/week	1-3 times/week	Once or more than once a month	Once or more than once a month	No change	Once a day
65	58-72	Male	Muslim	Graduate & above	Others	<=10,000	<=10,000	1.7	67	23.1834	Normal	No	No	No	Type-2	6-10 years	I use insulin & oral anti diabetic drug	Yes	Yes	Sometimes	No	1-3 times/week	1-3 times/week	Few times/day	Few times/day	Few times/day	Few times/day	1-3 times/week	1-3 times/week	Few times/day	Few times/day	1-3 times/week	1-3 times/week	1-3 times/week	1-3 times/week	Once a day	Once a day	Few times/day	Few times/day	1-3 times/week	1-3 times/week	Never	Never	Once a day	Once a day	Never	Never	No change	Few times/day
47	43-57	Male	Muslim	Graduate & above	Others	10,001-40,000	10,001-40,000	1.64	70	26.0262	Overweight	Yes, it has decreased ≤5 kg	Yes	No	Type-2	6-10 years	I use insulin pens	No	Yes	Sometimes	Yes, my disease self-management has declined	Once a day	Once a day	Few times/day	Few times/day	Few times/day	1-3 times/week	Once a day	Never	1-3 times/week	1-3 times/week	Once a day	Few times/day	Once a day	Once a day	Never	Never	4-6 times/week	1-3 times/week	Once or more than once a month	1-3 times/week	Never	Never	1-3 times/week	Never	Once or more than once a month	Never	Decreased	Never
55	43-57	Male	Muslim	Graduate & above	Business	10,001-40,000	<=10,000	1.7	69	23.8754	Normal	Yes, it has decreased ≤5 kg	No	No	Type-2	Over 10 years	I use oral anti diabetic drugs	Yes	No	Sometimes	Yes, my disease self-management has declined	Once a day	Once a day	Once a day	Once a day	Once a day	Once a day	Once a day	Once a day	Few times/day	Few times/day	4-6 times/week	4-6 times/week	Once or more than once a month	Once or more than once a month	1-3 times/week	1-3 times/week	Once a day	Once a day	Never	Never	Once or more than once a month	Once or more than once a month	4-6 times/week	4-6 times/week	Never	Never	No change	Few times/day
52	43-57	Female	Muslim	SSC	Housewife	10,001-40,000	10,001-40,000	1.52	59	25.5367	Overweight	No	No	No	Type-2	Over 10 years	I use insulin pens	Yes	Yes	Sometimes	Yes, my disease self-management has declined	Once a day	Once a day	Few times/day	Few times/day	Once a day	Once a day	Once a day	Once a day	1-3 times/week	Once or more than once a month	Once a day	Once a day	4-6 times/week	1-3 times/week	1-3 times/week	Once or more than once a month	Once a day	Once a day	Once or more than once a month	Once or more than once a month	Once or more than once a month	Never	Once or more than once a month	Never	Never	Never	No change	Few times/day
62	58-72	Male	Muslim	Graduate & above	Others	10,001-40,000	<=10,000	1.74	76	25.1024	Overweight	Yes, it has increased ≤5 kg	Yes	No	Type-2	Over 10 years	I use insulin & oral anti diabetic drug	Yes	Yes	Sometimes	Yes, my disease self-management has declined	Once a day	Once a day	Few times/day	Few times/day	Once a day	Few times/day	4-6 times/week	1-3 times/week	1-3 times/week	1-3 times/week	Once a day	Few times/day	Once a day	Once a day	Never	Once or more than once a month	4-6 times/week	4-6 times/week	Once or more than once a month	1-3 times/week	Once or more than once a month	Once or more than once a month	1-3 times/week	4-6 times/week	Never	Once or more than once a month	Increased	Few times/day
61	58-72	Female	Muslim	Primary	Housewife	70,001-1,00,000	40,001-70,000	1.55	57	23.7253	Normal	No	No	No	Type-2	Over 10 years	I use insulin pens	Yes	Yes	Sometimes	Yes, my disease self-management has declined	Once a day	Once a day	Once a day	Few times/day	Never	Never	Once or more than once a month	Never	Once or more than once a month	Once or more than once a month	Once a day	Once a day	Once a day	Once a day	Once or more than once a month	Once or more than once a month	Once or more than once a month	Once or more than once a month	Never	Once or more than once a month	Never	Never	Once or more than once a month	Once or more than once a month	Never	Never	No change	Once a day
61	58-72	Male	Muslim	HSC	Others	10,001-40,000	<=10,000	1.68	55	19.487	Normal	Yes, it has decreased ≤5 kg	Yes	No	Type-2	Over 10 years	I use insulin pens	No	Yes	Sometimes	No	Once a day	Once a day	Few times/day	Few times/day	1-3 times/week	4-6 times/week	Once a day	Once a day	1-3 times/week	1-3 times/week	Once a day	Once a day	Once a day	Once a day	1-3 times/week	4-6 times/week	4-6 times/week	1-3 times/week	1-3 times/week	Once or more than once a month	Never	Once or more than once a month	Once or more than once a month	Once or more than once a month	Never	Never	No change	Few times/day
34	28-42	Male	Muslim	SSC	Private Service Holder	40,001-70,000	10,001-40,000	1.53	86	36.738	Obese	Yes, it has increased ≤5 kg	Yes	Yes	Type-1	2-5 years	I use insulin pens	Yes	Yes	Sometimes	Yes, my disease self-management has declined	Few times/day	Few times/day	Once a day	Once a day	4-6 times/week	1-3 times/week	Once a day	Once a day	1-3 times/week	1-3 times/week	4-6 times/week	4-6 times/week	Once a day	Once a day	Once a day	Once a day	4-6 times/week	Once a day	Once or more than once a month	Once or more than once a month	Once or more than once a month	Once or more than once a month	Once or more than once a month	Once or more than once a month	Never	Once or more than once a month	Increased	Few times/day
55	43-57	Male	Hindu	Graduate & above	Private Service Holder	70,001-1,00,000	40,001-70,000	1.55	74	30.8012	Obese	No	No	No	Type-2	Over 10 years	I use insulin pens	Yes	Yes	Sometimes	Yes, my disease self-management has declined	Few times/day	Few times/day	Once a day	Once a day	Once a day	Once a day	Once a day	Once a day	1-3 times/week	1-3 times/week	Once a day	Once a day	Once or more than once a month	Once or more than once a month	Never	Once or more than once a month	Once a day	Once a day	Once or more than once a month	Once or more than once a month	Never	Never	Once a day	Once a day	Never	Never	No change	Few times/day
65	58-72	Female	Muslim	Primary	Housewife	70,001-1,00,000	40,001-70,000	1.25	52	33.28	Obese	Yes, it has increased ≤5 kg	No	No	Type-2	6-10 years	I use insulin pens	Yes	Yes	Sometimes	Yes, my disease self-management has declined	Few times/day	Few times/day	Once a day	Once a day	Once a day	Once a day	Once a day	Once a day	1-3 times/week	1-3 times/week	1-3 times/week	1-3 times/week	1-3 times/week	1-3 times/week	4-6 times/week	4-6 times/week	Once a day	Once a day	4-6 times/week	1-3 times/week	1-3 times/week	Once or more than once a month	Once or more than once a month	Once or more than once a month	1-3 times/week	Once or more than once a month	Decreased	Few times/day
30	28-42	Male	Muslim	Graduate & above	Private Service Holder	40,001-70,000	10,001-40,000	1.8	88	27.1605	Overweight	No	No	No	Type-1	2-5 years	I use oral anti diabetic drugs	No	Yes	Sometimes	No	1-3 times/week	1-3 times/week	Few times/day	Few times/day	1-3 times/week	1-3 times/week	Once a day	Once a day	4-6 times/week	1-3 times/week	Once a day	Once a day	1-3 times/week	1-3 times/week	1-3 times/week	1-3 times/week	4-6 times/week	4-6 times/week	1-3 times/week	1-3 times/week	Once or more than once a month	Once or more than once a month	4-6 times/week	4-6 times/week	Once or more than once a month	Once or more than once a month	Decreased	1-3 times/week
35	28-42	Female	Muslim	Illiterate	Housewife	<=10,000	<=10,000	1.53	40	17.0874	Underweight	No	No	No	Type-2	6-10 years	I use insulin pens	Yes	No	Never	No	Few times/day	Few times/day	Once a day	Once a day	4-6 times/week	4-6 times/week	4-6 times/week	4-6 times/week	Few times/day	Few times/day	Once a day	Once a day	1-3 times/week	1-3 times/week	Once a day	Once a day	1-3 times/week	1-3 times/week	4-6 times/week	4-6 times/week	1-3 times/week	1-3 times/week	Never	Never	Once or more than once a month	Once or more than once a month	No change	Few times/day
67	58-72	Female	Muslim	HSC	Private Service Holder	10,001-40,000	10,001-40,000	1.62	72	27.4348	Overweight	No	No	No	Type-2	6-10 years	I use insulin pens	No	Yes	Sometimes	No	Once a day	Once a day	Once a day	Once a day	1-3 times/week	1-3 times/week	4-6 times/week	4-6 times/week	1-3 times/week	1-3 times/week	Once a day	Once a day	4-6 times/week	4-6 times/week	1-3 times/week	1-3 times/week	Few times/day	Few times/day	Once a day	Once a day	Once or more than once a month	Once or more than once a month	Once or more than once a month	Once or more than once a month	Once or more than once a month	Once or more than once a month	No change	Never
52	43-57	Female	Muslim	Primary	Housewife	10,001-40,000	10,001-40,000	1.62	69	26.2917	Overweight	No	No	No	Type-2	Over 10 years	I use insulin pens	No	Yes	Sometimes	No	Few times/day	Few times/day	Once a day	Once a day	Once a day	Once a day	1-3 times/week	1-3 times/week	Once or more than once a month	Once or more than once a month	4-6 times/week	4-6 times/week	Never	Once or more than once a month	4-6 times/week	4-6 times/week	Few times/day	Few times/day	Once or more than once a month	Once or more than once a month	1-3 times/week	1-3 times/week	Never	Never	Never	Never	No change	Few times/day
38	28-42	Female	Muslim	Primary	Housewife	40,001-70,000	40,001-70,000	1.6	54	21.0937	Normal	No	No	No	Type-2	6-10 years	I use insulin & oral anti diabetic drug	No	Yes	>= 2 times/day	No	Few times/day	Few times/day	Once a day	Once a day	Never	Never	Once or more than once a month	Once or more than once a month	Once or more than once a month	Once or more than once a month	Once a day	Once a day	4-6 times/week	4-6 times/week	4-6 times/week	4-6 times/week	Once or more than once a month	Once or more than once a month	Never	Never	Never	Never	Never	Never	Never	Never	No change	Once a day
68	58-72	Male	Muslim	Primary	Business	10,001-40,000	10,001-40,000	1.62	61	23.2434	Normal	No	No	No	Type-2	6-10 years	I use insulin & oral anti diabetic drug	Yes	Yes	Sometimes	No	Once a day	Once a day	Few times/day	Few times/day	4-6 times/week	4-6 times/week	Once a day	Once a day	1-3 times/week	1-3 times/week	Once a day	Once a day	Once a day	Once a day	4-6 times/week	4-6 times/week	Few times/day	Few times/day	Never	Never	4-6 times/week	4-6 times/week	Once or more than once a month	Once or more than once a month	Never	Never	No change	Few times/day
68	58-72	Male	Muslim	SSC	Others	10,001-40,000	10,001-40,000	1.71	65	22.2291	Normal	No	Yes	No	Type-2	2-5 years	I use oral anti diabetic drugs	Yes	No	Sometimes	No	Few times/day	Few times/day	Once a day	Once a day	Never	Never	4-6 times/week	4-6 times/week	1-3 times/week	1-3 times/week	4-6 times/week	4-6 times/week	1-3 times/week	1-3 times/week	4-6 times/week	4-6 times/week	Few times/day	Few times/day	1-3 times/week	1-3 times/week	4-6 times/week	4-6 times/week	Never	Never	Never	Never	No change	Once or more than once a month
43	43-57	Female	Muslim	SSC	Housewife	10,001-40,000	10,001-40,000	1.58	78	31.245	Obese	Yes, it has increased ≤5 kg	No	No	Type-2	2-5 years	I use oral anti diabetic drugs	Yes	Yes	Never	No	Once a day	Once a day	Once a day	Once a day	Once or more than once a month	Once or more than once a month	4-6 times/week	4-6 times/week	4-6 times/week	4-6 times/week	4-6 times/week	4-6 times/week	4-6 times/week	4-6 times/week	1-3 times/week	1-3 times/week	Few times/day	Few times/day	Once a day	Once a day	Once or more than once a month	Once or more than once a month	1-3 times/week	1-3 times/week	Once or more than once a month	Once or more than once a month	Increased	Few times/day
50	43-57	Female	Muslim	Primary	Housewife	<=10,000	<=10,000	1.46	55	25.8022	Overweight	Yes, it has increased ≤5 kg	No	No	Type-2	Over 10 years	I use oral anti diabetic drugs	No	Yes	Sometimes	No	Few times/day	Few times/day	Once a day	Once a day	Never	Never	1-3 times/week	1-3 times/week	4-6 times/week	4-6 times/week	Once or more than once a month	Once or more than once a month	Once or more than once a month	Once or more than once a month	4-6 times/week	4-6 times/week	Few times/day	Few times/day	Once or more than once a month	Once or more than once a month	Never	Never	Never	Never	Never	Never	No change	Never
65	58-72	Male	Muslim	HSC	Others	40,001-70,000	10,001-40,000	1.68	77	27.2817	Overweight	Yes, it has increased ≤5 kg	Yes	Yes	Type-1	Over 10 years	I use oral anti diabetic drugs	Yes	Yes	Sometimes	No	Once a day	Once a day	Few times/day	Few times/day	1-3 times/week	4-6 times/week	Once a day	Once a day	4-6 times/week	1-3 times/week	Once a day	Once a day	1-3 times/week	4-6 times/week	4-6 times/week	4-6 times/week	Once a day	Once a day	1-3 times/week	1-3 times/week	Once or more than once a month	Once or more than once a month	1-3 times/week	4-6 times/week	Never	Never	No change	Few times/day
50	43-57	Male	Muslim	Primary	Business	10,001-40,000	<=10,000	1.64	62	23.0518	Normal	Yes, it has increased ≤5 kg	No	No	Type-1	2-5 years	I use oral anti diabetic drugs	No	Yes	Sometimes	No	Few times/day	Few times/day	Once a day	Once a day	1-3 times/week	4-6 times/week	Few times/day	Few times/day	1-3 times/week	1-3 times/week	Once a day	Once a day	1-3 times/week	1-3 times/week	1-3 times/week	1-3 times/week	4-6 times/week	4-6 times/week	Once or more than once a month	Once or more than once a month	Once or more than once a month	Once or more than once a month	Once or more than once a month	1-3 times/week	Never	Never	No change	Once a day
60	58-72	Male	Muslim	Primary	Others	10,001-40,000	<=10,000	1.68	77	27.2817	Overweight	Yes, it has increased ≤5 kg	Yes	No	Type-2	Over 10 years	I use insulin pens	No	Yes	Sometimes	Yes, my disease self-management has declined	Once a day	Once a day	Few times/day	Few times/day	1-3 times/week	4-6 times/week	4-6 times/week	1-3 times/week	1-3 times/week	Once or more than once a month	1-3 times/week	1-3 times/week	Once a day	Once a day	4-6 times/week	1-3 times/week	4-6 times/week	1-3 times/week	Once or more than once a month	Once or more than once a month	Once or more than once a month	Once or more than once a month	1-3 times/week	4-6 times/week	Never	Never	No change	Few times/day
65	58-72	Female	Muslim	Illiterate	Housewife	40,001-70,000	10,001-40,000	1.47	77	35.6333	Obese	Yes, it has increased ≤5 kg	No	No	Type-2	Over 10 years	I use insulin pens	No	Yes	Sometimes	No	Few times/day	Once a day	Once a day	Once a day	Once or more than once a month	4-6 times/week	1-3 times/week	1-3 times/week	1-3 times/week	Once or more than once a month	Once a day	Once a day	Once a day	Never	Once or more than once a month	Once or more than once a month	1-3 times/week	1-3 times/week	4-6 times/week	Once or more than once a month	1-3 times/week	Once or more than once a month	Once a day	Once or more than once a month	Never	Never	No change	Few times/day
52	43-57	Male	Muslim	Primary	Business	10,001-40,000	<=10,000	1.64	62	23.0518	Normal	Yes, it has increased ≤5 kg	No	No	Type-2	Over 10 years	I use insulin pens	Yes	Yes	Sometimes	No	Few times/day	Few times/day	Once a day	Once a day	1-3 times/week	1-3 times/week	Once a day	Once a day	Once or more than once a month	Once or more than once a month	Once a day	Once a day	Never	Never	Once a day	Once a day	4-6 times/week	1-3 times/week	Once or more than once a month	Once or more than once a month	Once or more than once a month	Once or more than once a month	Once or more than once a month	Once or more than once a month	Never	Never	No change	Few times/day
47	43-57	Female	Muslim	Graduate & above	Private Service Holder	40,001-70,000	40,001-70,000	1.52	48	20.7756	Normal	No	No	No	Type-1	2-5 years	I use oral anti diabetic drugs	No	Yes	Sometimes	No	Few times/day	Few times/day	Never	Never	1-3 times/week	1-3 times/week	1-3 times/week	1-3 times/week	1-3 times/week	1-3 times/week	Once a day	Once a day	Never	Never	1-3 times/week	1-3 times/week	Once a day	Once a day	Once or more than once a month	1-3 times/week	1-3 times/week	Once or more than once a month	Never	Never	Never	Never	No change	1-3 times/week
70	58-72	Male	Muslim	Graduate & above	Others	40,001-70,000	10,001-40,000	1.68	75	26.5731	Overweight	Yes, it has increased ≤5 kg	No	No	Type-1	Over 10 years	I use oral anti diabetic drugs	No	Yes	Sometimes	No	Once a day	Once a day	Few times/day	Few times/day	1-3 times/week	1-3 times/week	Once a day	Once a day	1-3 times/week	Once or more than once a month	Once a day	4-6 times/week	Never	Once or more than once a month	1-3 times/week	1-3 times/week	4-6 times/week	1-3 times/week	1-3 times/week	Once or more than once a month	Once or more than once a month	Never	Once or more than once a month	Once or more than once a month	Never	Never	No change	Once a day
65	58-72	Female	Muslim	Primary	Housewife	40,001-70,000	40,001-70,000	1.68	56	19.8413	Normal	Yes, it has decreased ≤5 kg	No	No	Type-1	Over 10 years	I use oral anti diabetic drugs	Yes	Yes	Sometimes	Yes, my disease self-management has declined	Few times/day	Few times/day	Once a day	Once a day	1-3 times/week	1-3 times/week	Once a day	Once a day	1-3 times/week	Once or more than once a month	Once a day	4-6 times/week	4-6 times/week	4-6 times/week	1-3 times/week	1-3 times/week	Once a day	Once a day	1-3 times/week	1-3 times/week	1-3 times/week	Once or more than once a month	Once or more than once a month	1-3 times/week	Never	Never	No change	Once a day
45	43-57	Male	Muslim	SSC	Business	10,001-40,000	10,001-40,000	1.64	63	23.4236	Normal	No	No	No	Type-2	Over 10 years	I use insulin pens	Yes	Yes	Sometimes	No	Once a day	Once a day	Few times/day	Few times/day	Never	Never	Never	Never	Once or more than once a month	Once or more than once a month	Never	Never	Once or more than once a month	Once or more than once a month	4-6 times/week	4-6 times/week	1-3 times/week	1-3 times/week	Once or more than once a month	Once or more than once a month	Once or more than once a month	Once or more than once a month	Once or more than once a month	Once or more than once a month	Never	Never	No change	1-3 times/week
50	43-57	Male	Muslim	Graduate & above	Private Service Holder	10,001-40,000	10,001-40,000	1.73	65	21.7181	Normal	Yes, it has decreased ≤5 kg	No	No	Type-2	Over 10 years	I use insulin pens	Yes	Yes	Sometimes	Yes, my disease self-management has declined	Once a day	Once a day	Few times/day	Few times/day	1-3 times/week	4-6 times/week	1-3 times/week	1-3 times/week	1-3 times/week	Once or more than once a month	Once a day	Once a day	Never	Never	4-6 times/week	Never	Once a day	Once a day	Once a day	Once a day	Once or more than once a month	Once or more than once a month	Once or more than once a month	Once or more than once a month	Never	Never	No change	4-6 times/week
46	43-57	Female	Muslim	HSC	Housewife	40,001-70,000	40,001-70,000	1.59	67	26.5021	Overweight	No	No	No	Type-2	2-5 years	I use oral anti diabetic drugs	Yes	Yes	Sometimes	No	Once a day	Once a day	Few times/day	Few times/day	Once or more than once a month	Never	4-6 times/week	4-6 times/week	4-6 times/week	4-6 times/week	Once a day	Once a day	Never	Never	4-6 times/week	4-6 times/week	Few times/day	Few times/day	1-3 times/week	1-3 times/week	Once or more than once a month	Never	Once or more than once a month	Never	Once or more than once a month	Never	Decreased	Once or more than once a month
70	58-72	Male	Muslim	HSC	Business	10,001-40,000	10,001-40,000	1.68	54	19.1327	Normal	No	No	No	Type-2	Over 10 years	I use oral anti diabetic drugs	No	No	Sometimes	No	Few times/day	Few times/day	Once a day	Once a day	Few times/day	Once or more than once a month	1-3 times/week	1-3 times/week	Few times/day	Few times/day	Once a day	Once a day	Once or more than once a month	Once or more than once a month	Few times/day	Few times/day	Few times/day	Few times/day	Once a day	Once a day	1-3 times/week	1-3 times/week	Never	Never	Never	Never	No change	Few times/day
53	43-57	Male	Muslim	Graduate & above	Business	10,001-40,000	<=10,000	1.71	60	20.5191	Normal	No	Yes	No	Type-2	Over 10 years	I use insulin pens	Yes	No	Sometimes	No	Few times/day	Few times/day	Few times/day	Few times/day	1-3 times/week	1-3 times/week	1-3 times/week	1-3 times/week	Few times/day	Few times/day	Once a day	Once a day	4-6 times/week	4-6 times/week	1-3 times/week	1-3 times/week	Few times/day	Few times/day	1-3 times/week	1-3 times/week	1-3 times/week	1-3 times/week	Never	Never	Few times/day	Few times/day	No change	Few times/day
42	28-42	Male	Muslim	Graduate & above	Private Service Holder	70,001-1,00,000	70,001-1,00,000	1.68	71	25.1559	Overweight	No	No	No	Type-2	Over 10 years	I use oral anti diabetic drugs	Yes	No	Sometimes	No	Few times/day	Few times/day	Few times/day	Few times/day	1-3 times/week	1-3 times/week	Once a day	Once a day	Few times/day	Few times/day	Once a day	Once a day	1-3 times/week	1-3 times/week	Once a day	Once a day	Once a day	Once a day	4-6 times/week	4-6 times/week	1-3 times/week	1-3 times/week	1-3 times/week	1-3 times/week	Never	Never	No change	Few times/day
66	58-72	Male	Muslim	HSC	Others	10,001-40,000	10,001-40,000	1.37	70	37.2955	Obese	No	No	No	Type-2	Over 10 years	I use oral anti diabetic drugs	No	No	Sometimes	No	Few times/day	Few times/day	Once a day	Once a day	Once a day	4-6 times/week	4-6 times/week	4-6 times/week	Few times/day	Few times/day	Once a day	Once a day	Once or more than once a month	4-6 times/week	4-6 times/week	4-6 times/week	4-6 times/week	4-6 times/week	1-3 times/week	1-3 times/week	4-6 times/week	4-6 times/week	Never	Never	Never	Never	No change	Few times/day
69	58-72	Male	Muslim	Graduate & above	Government Service Holder	10,001-40,000	10,001-40,000	1.68	66	23.3844	Normal	No	No	No	Type-2	Over 10 years	I use oral anti diabetic drugs	Yes	No	Sometimes	No	Few times/day	Few times/day	Once a day	Once a day	4-6 times/week	4-6 times/week	Few times/day	Few times/day	Few times/day	Few times/day	Once a day	Once a day	Once a day	Once a day	1-3 times/week	1-3 times/week	1-3 times/week	1-3 times/week	1-3 times/week	1-3 times/week	Once or more than once a month	Once or more than once a month	Once a day	Once a day	Never	Never	No change	Few times/day
43	43-57	Female	Muslim	Graduate & above	Housewife	70,001-1,00,000	70,001-1,00,000	1.62	78	29.7211	Overweight	Yes, it has decreased ≤5 kg	No	No	Type-2	6-10 years	I use oral anti diabetic drugs	Yes	No	Never	Yes, my disease self-management has improved	Few times/day	Few times/day	4-6 times/week	1-3 times/week	Once or more than once a month	Once or more than once a month	4-6 times/week	4-6 times/week	1-3 times/week	1-3 times/week	1-3 times/week	1-3 times/week	4-6 times/week	4-6 times/week	Few times/day	Few times/day	Few times/day	Few times/day	4-6 times/week	4-6 times/week	4-6 times/week	4-6 times/week	Once or more than once a month	Once a day	4-6 times/week	4-6 times/week	No change	Few times/day
68	58-72	Male	Muslim	HSC	Business	>1,00,000	70,001-1,00,000	1.77	78	24.8971	Normal	Yes, it has decreased ≤5 kg	No	No	Type-2	Over 10 years	I use insulin pens	Yes	No	Sometimes	No	Few times/day	Few times/day	Once a day	Once a day	Once or more than once a month	Once or more than once a month	4-6 times/week	4-6 times/week	Few times/day	Few times/day	4-6 times/week	4-6 times/week	Never	Never	4-6 times/week	4-6 times/week	Few times/day	Few times/day	Once a day	Once a day	4-6 times/week	1-3 times/week	Never	Never	Never	Never	No change	Few times/day
56	43-57	Female	Muslim	HSC	Housewife	<=10,000	<=10,000	1.58	55	22.0317	Normal	Yes, it has increased ≤5 kg	No	No	Type-2	Over 10 years	I use insulin pens	No	No	Sometimes	Yes, my disease self-management has declined	Once a day	Once a day	Few times/day	Few times/day	1-3 times/week	1-3 times/week	1-3 times/week	1-3 times/week	Once a day	Once a day	1-3 times/week	1-3 times/week	4-6 times/week	Once a day	1-3 times/week	Never	Few times/day	Few times/day	1-3 times/week	1-3 times/week	1-3 times/week	1-3 times/week	1-3 times/week	1-3 times/week	Never	Never	No change	Once a day
47	43-57	Male	Muslim	SSC	Private Service Holder	10,001-40,000	10,001-40,000	1.77	60	19.1516	Normal	No	No	No	Type-2	2-5 years	I use oral anti diabetic drugs	No	No	Sometimes	No	Once a day	Once a day	Few times/day	Few times/day	Few times/day	Few times/day	1-3 times/week	1-3 times/week	4-6 times/week	4-6 times/week	Once a day	Once a day	1-3 times/week	1-3 times/week	1-3 times/week	1-3 times/week	Once a day	Few times/day	1-3 times/week	Never	Never	Never	Once a day	Once a day	Never	Never	No change	Few times/day
59	58-72	Male	Muslim	HSC	Private Service Holder	40,001-70,000	10,001-40,000	1.64	62	23.0518	Normal	Yes, it has increased ≤5 kg	No	No	Type-2	Over 10 years	I use oral anti diabetic drugs	Yes	No	Sometimes	No	Few times/day	Few times/day	1-3 times/week	1-3 times/week	4-6 times/week	4-6 times/week	Few times/day	Few times/day	1-3 times/week	Once or more than once a month	1-3 times/week	1-3 times/week	Never	Never	Once a day	Once a day	1-3 times/week	1-3 times/week	Once or more than once a month	Once or more than once a month	Once or more than once a month	Once or more than once a month	Once or more than once a month	Once or more than once a month	Never	Never	No change	Once a day
70	58-72	Male	Muslim	Graduate & above	Government Service Holder	70,001-1,00,000	40,001-70,000	1.71	65	22.2291	Normal	Yes, it has increased ≤5 kg	No	No	Type-2	6-10 years	I use oral anti diabetic drugs	Yes	Yes	Sometimes	Yes, my disease self-management has declined	Few times/day	Few times/day	Never	Never	Once a day	Once a day	Once a day	4-6 times/week	1-3 times/week	1-3 times/week	Once a day	Once a day	Never	Never	Once a day	Once a day	4-6 times/week	Once a day	Once a day	Once a day	Once or more than once a month	Never	4-6 times/week	1-3 times/week	Never	Never	No change	Few times/day
56	43-57	Female	Muslim	Graduate & above	Government Service Holder	40,001-70,000	40,001-70,000	1.58	60	24.0346	Normal	Yes, it has increased ≤5 kg	No	No	Type-2	6-10 years	I use insulin pens	Yes	Yes	Sometimes	Yes, my disease self-management has declined	Few times/day	Few times/day	Never	Never	4-6 times/week	Once a day	1-3 times/week	1-3 times/week	Once or more than once a month	1-3 times/week	Once a day	Once a day	Once a day	Once a day	4-6 times/week	4-6 times/week	1-3 times/week	1-3 times/week	1-3 times/week	Once or more than once a month	Once or more than once a month	Once or more than once a month	1-3 times/week	Once or more than once a month	Never	Never	No change	Few times/day
49	43-57	Female	Muslim	HSC	Housewife	40,001-70,000	40,001-70,000	1.52	58	25.1039	Overweight	No	No	No	Type-2	Over 10 years	I use insulin pens	No	Yes	Sometimes	Yes, my disease self-management has declined	Few times/day	Few times/day	Once a day	Once a day	1-3 times/week	4-6 times/week	4-6 times/week	1-3 times/week	Once or more than once a month	Once or more than once a month	1-3 times/week	1-3 times/week	Once a day	Once a day	4-6 times/week	4-6 times/week	4-6 times/week	1-3 times/week	Once or more than once a month	Once or more than once a month	Once or more than once a month	Once or more than once a month	1-3 times/week	Once or more than once a month	Never	Never	No change	Once or more than once a month
51	43-57	Male	Muslim	Graduate & above	Private Service Holder	70,001-1,00,000	70,001-1,00,000	1.74	80	26.4236	Overweight	Yes, it has increased ≤5 kg	No	No	Type-2	Over 10 years	I use insulin pens	Yes	Yes	Sometimes	Yes, my disease self-management has declined	Few times/day	Few times/day	Once a day	Once a day	Once or more than once a month	1-3 times/week	Once a day	Once a day	1-3 times/week	1-3 times/week	Once a day	Once a day	Once or more than once a month	Once or more than once a month	4-6 times/week	1-3 times/week	Once a day	Once a day	Once or more than once a month	Once or more than once a month	Once or more than once a month	Once or more than once a month	Once a day	Once a day	Never	Never	No change	Once a day
52	43-57	Male	Muslim	SSC	Business	10,001-40,000	<=10,000	1.68	68	24.093	Normal	Yes, it has increased ≤5 kg	No	No	Type-2	Over 10 years	I use insulin pens	Yes	Yes	Sometimes	Yes, my disease self-management has declined	Few times/day	Few times/day	Once a day	Once a day	1-3 times/week	1-3 times/week	Once a day	Once a day	1-3 times/week	Once or more than once a month	4-6 times/week	1-3 times/week	Once or more than once a month	Once or more than once a month	1-3 times/week	1-3 times/week	4-6 times/week	1-3 times/week	Once or more than once a month	Once or more than once a month	Once or more than once a month	Once or more than once a month	Once or more than once a month	Once or more than once a month	Never	Never	No change	4-6 times/week
60	58-72	Male	Muslim	Graduate & above	Private Service Holder	10,001-40,000	10,001-40,000	1.58	59	23.634	Normal	Yes, it has increased ≤5 kg	No	No	Type-2	Over 10 years	I use insulin pens	No	Yes	Sometimes	No	Few times/day	Few times/day	Once a day	Once a day	Once or more than once a month	1-3 times/week	Few times/day	Few times/day	Once or more than once a month	Once or more than once a month	4-6 times/week	1-3 times/week	Never	Never	4-6 times/week	4-6 times/week	4-6 times/week	1-3 times/week	Once or more than once a month	Once or more than once a month	Once or more than once a month	Never	Once or more than once a month	1-3 times/week	Never	Never	No change	Once a day
61	58-72	Male	Muslim	Graduate & above	Private Service Holder	10,001-40,000	10,001-40,000	1.64	65	24.1672	Normal	Yes, it has increased ≤5 kg	No	No	Type-2	Over 10 years	I use insulin pens	Yes	Yes	Sometimes	Yes, my disease self-management has declined	Few times/day	Few times/day	Once a day	Once a day	Once or more than once a month	1-3 times/week	Once a day	Once a day	Once or more than once a month	Once or more than once a month	Once a day	Once a day	1-3 times/week	1-3 times/week	4-6 times/week	4-6 times/week	4-6 times/week	1-3 times/week	Once or more than once a month	Once or more than once a month	Never	Never	1-3 times/week	4-6 times/week	Never	Never	No change	Once a day
57	43-57	Male	Hindu	Graduate & above	Private Service Holder	>1,00,000	>1,00,000	1.8	74	22.8395	Normal	Yes, it has increased ≤5 kg	No	No	Type-2	6-10 years	I use oral anti diabetic drugs	Yes	Yes	Sometimes	No	Few times/day	Few times/day	Once a day	Once a day	1-3 times/week	4-6 times/week	Once a day	Once a day	1-3 times/week	Once or more than once a month	1-3 times/week	1-3 times/week	Never	Never	1-3 times/week	4-6 times/week	1-3 times/week	1-3 times/week	Once or more than once a month	Once or more than once a month	Once or more than once a month	Once or more than once a month	1-3 times/week	4-6 times/week	Never	Never	No change	Few times/day
47	43-57	Female	Muslim	SSC	Housewife	40,001-70,000	10,001-40,000	1.52	56	24.2382	Normal	No	No	No	Type-2	2-5 years	I use oral anti diabetic drugs	No	Yes	Sometimes	Yes, my disease self-management has declined	Few times/day	Few times/day	Once a day	Once a day	1-3 times/week	4-6 times/week	1-3 times/week	1-3 times/week	1-3 times/week	1-3 times/week	Once or more than once a month	Few times/day	Once or more than once a month	Once or more than once a month	Once or more than once a month	Once or more than once a month	4-6 times/week	1-3 times/week	Once or more than once a month	Once or more than once a month	1-3 times/week	1-3 times/week	1-3 times/week	1-3 times/week	Never	Never	No change	Once a day
39	28-42	Male	Muslim	Graduate & above	Business	40,001-70,000	10,001-40,000	1.55	93	38.7097	Obese	Yes, it has increased ≤5 kg	No	No	Type-2	2-5 years	I use oral anti diabetic drugs	Yes	Yes	Sometimes	No	1-3 times/week	1-3 times/week	Few times/day	Few times/day	1-3 times/week	1-3 times/week	Once a day	Once a day	1-3 times/week	1-3 times/week	4-6 times/week	1-3 times/week	Once or more than once a month	Never	Once or more than once a month	Once or more than once a month	Few times/day	Few times/day	Once or more than once a month	Once or more than once a month	Once or more than once a month	Once or more than once a month	Once a day	Once a day	Never	Never	No change	Few times/day
60	58-72	Male	Muslim	SSC	Government Service Holder	70,001-1,00,000	40,001-70,000	1.68	54	19.1327	Normal	Yes, it has increased ≤5 kg	No	No	Type-2	Over 10 years	I use oral anti diabetic drugs	Yes	Yes	Sometimes	Yes, my disease self-management has declined	Few times/day	Few times/day	Once a day	Once a day	Once or more than once a month	1-3 times/week	Once or more than once a month	Once or more than once a month	1-3 times/week	Once or more than once a month	Once a day	Once a day	Never	Never	Never	Never	1-3 times/week	1-3 times/week	Once or more than once a month	Once or more than once a month	Once or more than once a month	Once or more than once a month	Once or more than once a month	Once or more than once a month	Never	Never	No change	Once a day
52	43-57	Male	Muslim	Primary	Business	40,001-70,000	10,001-40,000	1.58	78	31.245	Obese	Yes, it has increased ≤5 kg	No	No	Type-2	6-10 years	I use oral anti diabetic drugs	Yes	Yes	Sometimes	Yes, my disease self-management has declined	Once a day	Once a day	Few times/day	Few times/day	1-3 times/week	Once or more than once a month	4-6 times/week	1-3 times/week	1-3 times/week	1-3 times/week	4-6 times/week	4-6 times/week	Never	Never	Once a day	4-6 times/week	Once a day	Once a day	Once or more than once a month	Once or more than once a month	Never	Never	Once or more than once a month	1-3 times/week	Never	Never	No change	Few times/day
39	28-42	Female	Muslim	SSC	Housewife	10,001-40,000	10,001-40,000	1.55	50	20.8117	Normal	No	No	No	Type-2	6-10 years	I use insulin pens	Yes	Yes	Sometimes	Yes, my disease self-management has declined	Once a day	Once a day	Few times/day	Few times/day	Once a day	Once a day	1-3 times/week	Once or more than once a month	1-3 times/week	1-3 times/week	Once a day	Once a day	Once a day	Once a day	4-6 times/week	1-3 times/week	Once a day	Once a day	Once or more than once a month	Once or more than once a month	Never	Never	Never	Never	Never	Never	No change	Once a day
59	58-72	Female	Muslim	Primary	Housewife	70,001-1,00,000	40,001-70,000	1.52	65	28.1337	Overweight	Yes, it has increased ≤5 kg	No	No	Type-2	Over 10 years	I use insulin pens	No	Yes	Sometimes	Yes, my disease self-management has declined	Once a day	Once a day	Few times/day	Few times/day	1-3 times/week	4-6 times/week	1-3 times/week	1-3 times/week	Once or more than once a month	Once or more than once a month	Once a day	Once a day	1-3 times/week	1-3 times/week	Once or more than once a month	Once or more than once a month	4-6 times/week	1-3 times/week	Once a day	4-6 times/week	Never	Never	1-3 times/week	4-6 times/week	Never	Never	No change	Once a day
48	43-57	Male	Muslim	Primary	Business	10,001-40,000	<=10,000	1.56	68	27.9421	Overweight	Yes, it has increased ≤5 kg	Yes	No	Type-2	6-10 years	I use oral anti diabetic drugs	No	Yes	Sometimes	Yes, my disease self-management has declined	Once a day	Once a day	Few times/day	Few times/day	1-3 times/week	1-3 times/week	Once a day	Once a day	1-3 times/week	Once or more than once a month	1-3 times/week	4-6 times/week	Never	Never	4-6 times/week	4-6 times/week	1-3 times/week	1-3 times/week	1-3 times/week	1-3 times/week	Once or more than once a month	Once or more than once a month	Once or more than once a month	Once or more than once a month	Never	Never	No change	1-3 times/week
44	43-57	Female	Muslim	SSC	Housewife	40,001-70,000	10,001-40,000	1.43	75	36.6766	Obese	Yes, it has increased ≤5 kg	No	No	Type-2	2-5 years	I use oral anti diabetic drugs	Yes	Yes	Sometimes	Yes, my disease self-management has declined	Few times/day	Few times/day	Once a day	Once a day	4-6 times/week	4-6 times/week	Once a day	Once a day	1-3 times/week	1-3 times/week	1-3 times/week	1-3 times/week	Once or more than once a month	Once or more than once a month	Once a day	Once a day	Once a day	Once a day	Once or more than once a month	Once or more than once a month	Once or more than once a month	Once or more than once a month	1-3 times/week	1-3 times/week	Never	Never	No change	Few times/day
61	58-72	Female	Muslim	Primary	Housewife	70,001-1,00,000	40,001-70,000	1.55	56	23.3091	Normal	No	No	No	Type-2	Over 10 years	I use insulin pens	Yes	Yes	Sometimes	Yes, my disease self-management has declined	Once a day	Once a day	Few times/day	Few times/day	Once a day	Few times/day	1-3 times/week	4-6 times/week	1-3 times/week	1-3 times/week	4-6 times/week	4-6 times/week	Never	Never	Never	Never	Once or more than once a month	Once or more than once a month	Once or more than once a month	Once or more than once a month	Never	Never	1-3 times/week	1-3 times/week	Never	Never	No change	1-3 times/week
50	43-57	Male	Muslim	Primary	Business	40,001-70,000	10,001-40,000	1.58	50	20.0288	Normal	No	No	No	Type-2	2-5 years	I use insulin pens	Yes	Yes	Sometimes	No	Few times/day	Few times/day	Once a day	Once a day	1-3 times/week	1-3 times/week	1-3 times/week	1-3 times/week	1-3 times/week	1-3 times/week	1-3 times/week	1-3 times/week	Once or more than once a month	Once or more than once a month	1-3 times/week	1-3 times/week	Once a day	Once a day	Once or more than once a month	Once or more than once a month	Once or more than once a month	Once or more than once a month	Once or more than once a month	Once or more than once a month	Never	Never	No change	Once a day
35	28-42	Male	Muslim	Primary	Business	40,001-70,000	10,001-40,000	1.68	56	19.8413	Normal	Yes, it has decreased ≤5 kg	No	No	Type-2	2-5 years	I use insulin pens	Yes	Yes	Sometimes	Yes, my disease self-management has declined	Few times/day	Few times/day	Once a day	Once a day	1-3 times/week	4-6 times/week	1-3 times/week	4-6 times/week	1-3 times/week	1-3 times/week	1-3 times/week	4-6 times/week	Once or more than once a month	Once or more than once a month	Once a day	Once a day	Once a day	Once a day	Once or more than once a month	Once or more than once a month	Once or more than once a month	Once or more than once a month	1-3 times/week	1-3 times/week	Never	Never	No change	Once a day
53	43-57	Male	Muslim	Graduate & above	Government Service Holder	70,001-1,00,000	40,001-70,000	1.62	63	24.0055	Normal	Yes, it has decreased > 5 kg	No	No	Type-2	2-5 years	I use oral anti diabetic drugs	No	Yes	Sometimes	Yes, my disease self-management has declined	Few times/day	Few times/day	Once a day	Once a day	1-3 times/week	4-6 times/week	1-3 times/week	1-3 times/week	1-3 times/week	1-3 times/week	4-6 times/week	4-6 times/week	Once or more than once a month	Once or more than once a month	Once a day	Once a day	Once a day	Once a day	Once or more than once a month	Once or more than once a month	Once or more than once a month	Once or more than once a month	Once or more than once a month	1-3 times/week	Never	Never	No change	4-6 times/week
51	43-57	Male	Muslim	HSC	Private Service Holder	40,001-70,000	10,001-40,000	1.58	78	31.245	Obese	Yes, it has increased ≤5 kg	No	No	Type-2	Over 10 years	I use insulin pens	Yes	Yes	>= 2 times/day	Yes, my disease self-management has declined	Few times/day	Few times/day	Once a day	Once a day	Once or more than once a month	Once or more than once a month	1-3 times/week	1-3 times/week	1-3 times/week	1-3 times/week	Once a day	Once a day	1-3 times/week	1-3 times/week	Once or more than once a month	Once or more than once a month	Once a day	Once a day	Once or more than once a month	Once or more than once a month	Once or more than once a month	Once or more than once a month	Once or more than once a month	1-3 times/week	Never	Never	No change	Once or more than once a month
55	43-57	Male	Muslim	Graduate & above	Others	40,001-70,000	10,001-40,000	1.71	81	27.7008	Overweight	No	No	No	Type-2	6-10 years	I use oral anti diabetic drugs	Yes	Yes	Sometimes	Yes, my disease self-management has declined	Few times/day	Few times/day	Once a day	Once a day	1-3 times/week	1-3 times/week	1-3 times/week	1-3 times/week	Once or more than once a month	Once or more than once a month	Once a day	Once a day	1-3 times/week	1-3 times/week	4-6 times/week	4-6 times/week	Once a day	Once a day	1-3 times/week	Once or more than once a month	Once or more than once a month	4-6 times/week	Once a day	Once a day	Never	Never	No change	Few times/day
69	58-72	Female	Muslim	Primary	Housewife	70,001-1,00,000	40,001-70,000	1.52	65	28.1337	Overweight	No	No	No	Type-2	2-5 years	I use oral anti diabetic drugs	Yes	Yes	Sometimes	Yes, my disease self-management has declined	Few times/day	Few times/day	Never	Never	1-3 times/week	4-6 times/week	Few times/day	Once a day	1-3 times/week	Once or more than once a month	1-3 times/week	4-6 times/week	Once a day	Once a day	Once a day	Once a day	Once a day	Once a day	Once a day	Once a day	Once or more than once a month	Once or more than once a month	Never	Never	Never	Never	No change	Once a day
66	58-72	Male	Muslim	Illiterate	Private Service Holder	10,001-40,000	<=10,000	1.56	52	21.3675	Normal	No	No	No	Type-2	6-10 years	I use insulin pens	Yes	Yes	Sometimes	Yes, my disease self-management has declined	Once a day	Once a day	Few times/day	Few times/day	1-3 times/week	4-6 times/week	1-3 times/week	1-3 times/week	1-3 times/week	Once or more than once a month	Once a day	Once a day	Once a day	Once a day	4-6 times/week	4-6 times/week	Once a day	4-6 times/week	Once or more than once a month	Once or more than once a month	Once or more than once a month	Once or more than once a month	Never	Never	Never	Never	No change	1-3 times/week
59	58-72	Male	Muslim	Graduate & above	Business	70,001-1,00,000	40,001-70,000	1.71	84	28.7268	Overweight	No	Yes	No	Type-2	6-10 years	I use oral anti diabetic drugs	Yes	Yes	Sometimes	Yes, my disease self-management has declined	Few times/day	Few times/day	Once a day	Once a day	4-6 times/week	Once a day	1-3 times/week	1-3 times/week	1-3 times/week	Once or more than once a month	Once a day	Once a day	4-6 times/week	1-3 times/week	4-6 times/week	4-6 times/week	1-3 times/week	1-3 times/week	Once or more than once a month	Once or more than once a month	Once or more than once a month	Once or more than once a month	1-3 times/week	1-3 times/week	Never	Never	No change	Few times/day
52	43-57	Male	Muslim	Graduate & above	Business	40,001-70,000	10,001-40,000	1.68	72	25.5102	Overweight	No	Yes	No	Type-2	2-5 years	I use insulin pens	Yes	Yes	Sometimes	No	Once a day	Once a day	Few times/day	Few times/day	1-3 times/week	1-3 times/week	1-3 times/week	1-3 times/week	1-3 times/week	1-3 times/week	Once a day	Once a day	Never	Never	1-3 times/week	1-3 times/week	Once a day	Once a day	1-3 times/week	1-3 times/week	Once or more than once a month	Once or more than once a month	1-3 times/week	4-6 times/week	Never	Never	No change	Once a day
53	43-57	Male	Muslim	Graduate & above	Private Service Holder	70,001-1,00,000	40,001-70,000	1.56	80	32.8731	Obese	Yes, it has increased ≤5 kg	No	No	Type-2	2-5 years	I use insulin pens	Yes	Yes	Sometimes	No	Few times/day	Few times/day	Once a day	Once a day	1-3 times/week	1-3 times/week	Once a day	4-6 times/week	Once or more than once a month	Once or more than once a month	Once a day	Once a day	Never	Never	Once a day	4-6 times/week	1-3 times/week	1-3 times/week	Once or more than once a month	Once or more than once a month	Never	Never	1-3 times/week	1-3 times/week	Never	Never	No change	Once a day
67	58-72	Male	Muslim	Graduate & above	Others	40,001-70,000	10,001-40,000	1.71	73	24.9649	Normal	No	No	No	Type-2	6-10 years	I use oral anti diabetic drugs	Yes	Yes	Sometimes	No	Once a day	Once a day	Few times/day	Few times/day	1-3 times/week	4-6 times/week	4-6 times/week	4-6 times/week	Once or more than once a month	1-3 times/week	Once a day	4-6 times/week	1-3 times/week	1-3 times/week	Once or more than once a month	Once or more than once a month	Once a day	4-6 times/week	Once or more than once a month	1-3 times/week	Once or more than once a month	Once or more than once a month	1-3 times/week	Once a day	Never	Never	No change	Once a day
47	43-57	Male	Muslim	HSC	Business	40,001-70,000	10,001-40,000	1.62	80	30.4832	Obese	Yes, it has increased ≤5 kg	No	No	Type-2	Over 10 years	I use insulin pens	Yes	Yes	Sometimes	Yes, my disease self-management has declined	Few times/day	Few times/day	Once a day	Once a day	1-3 times/week	Once or more than once a month	1-3 times/week	1-3 times/week	1-3 times/week	Once or more than once a month	Once a day	Once a day	1-3 times/week	1-3 times/week	Never	Never	1-3 times/week	1-3 times/week	Once or more than once a month	1-3 times/week	Once or more than once a month	Once or more than once a month	1-3 times/week	1-3 times/week	Never	Never	No change	Few times/day
63	58-72	Male	Muslim	Graduate & above	Others	70,001-1,00,000	40,001-70,000	1.68	64	22.6757	Normal	No	No	No	Type-2	Over 10 years	I use oral anti diabetic drugs	Yes	Yes	Sometimes	Yes, my disease self-management has declined	Few times/day	Few times/day	Once a day	Once a day	1-3 times/week	Once a day	1-3 times/week	4-6 times/week	Once or more than once a month	1-3 times/week	Once a day	Once a day	Never	Never	1-3 times/week	1-3 times/week	4-6 times/week	1-3 times/week	Once or more than once a month	Once or more than once a month	Once or more than once a month	Once or more than once a month	Never	Never	Never	Never	No change	Once a day
36	28-42	Female	Muslim	HSC	Housewife	40,001-70,000	40,001-70,000	1.58	68	27.2392	Overweight	Yes, it has increased ≤5 kg	No	No	Type-2	6-10 years	I use insulin pens	Yes	Yes	Sometimes	No	Once a day	Once a day	Few times/day	Few times/day	4-6 times/week	Once a day	Once a day	Once a day	1-3 times/week	1-3 times/week	Once a day	Once a day	Once a day	Once a day	1-3 times/week	Once or more than once a month	Once a day	Once a day	Never	Never	Never	Never	1-3 times/week	1-3 times/week	Never	Never	No change	Few times/day
57	43-57	Male	Muslim	HSC	Business	40,001-70,000	10,001-40,000	1.77	83	26.493	Overweight	Yes, it has increased ≤5 kg	No	No	Type-2	6-10 years	I use insulin pens	Yes	Yes	Sometimes	No	Few times/day	Few times/day	Never	Never	1-3 times/week	4-6 times/week	Once a day	Once a day	1-3 times/week	Once or more than once a month	Once a day	Once a day	Once a day	Once a day	Few times/day	Once a day	Once a day	Once a day	Once a day	Once a day	Once or more than once a month	Once or more than once a month	1-3 times/week	1-3 times/week	Never	Never	No change	Once a day
56	43-57	Male	Muslim	Primary	Others	10,001-40,000	10,001-40,000	1.68	75	26.5731	Overweight	No	Yes	No	Type-2	Over 10 years	I use oral anti diabetic drugs	Yes	Yes	Sometimes	No	Once a day	Once a day	Few times/day	Few times/day	1-3 times/week	4-6 times/week	Once a day	Once a day	1-3 times/week	1-3 times/week	Once a day	Once a day	Once a day	Once a day	1-3 times/week	4-6 times/week	Once a day	Once a day	1-3 times/week	Once or more than once a month	Once or more than once a month	Once or more than once a month	Once or more than once a month	Once or more than once a month	Never	Never	No change	Once a day
45	43-57	Female	Muslim	Illiterate	Housewife	10,001-40,000	10,001-40,000	1.53	43	18.369	Underweight	No	No	No	Type-2	6-10 years	I use oral anti diabetic drugs	No	No	Sometimes	No	Few times/day	Few times/day	Once a day	Never	Never	Never	Once or more than once a month	Once or more than once a month	Once a day	Once a day	Once a day	1-3 times/week	Once a day	1-3 times/week	Once or more than once a month	Once or more than once a month	Few times/day	Few times/day	1-3 times/week	1-3 times/week	Never	Never	Never	Once or more than once a month	Never	Never	No change	Never
50	43-57	Female	Muslim	Illiterate	Housewife	10,001-40,000	10,001-40,000	1.52	47	20.3428	Normal	Yes, it has decreased ≤5 kg	No	No	Type-2	6-10 years	I use insulin pens	Yes	No	Never	No	Few times/day	Few times/day	1-3 times/week	1-3 times/week	Never	Never	Once a day	Once a day	Once a day	Once a day	Once or more than once a month	Once or more than once a month	1-3 times/week	1-3 times/week	Once or more than once a month	Once or more than once a month	Few times/day	Few times/day	Never	1-3 times/week	Never	Never	1-3 times/week	Once or more than once a month	Never	Never	No change	Never
40	28-42	Female	Hindu	HSC	Private Service Holder	<=10,000	<=10,000	1.5	49	21.7778	Normal	Yes, it has decreased ≤5 kg	No	No	Type-2	6-10 years	I use oral anti diabetic drugs	No	No	Sometimes	No	Few times/day	Few times/day	Once a day	4-6 times/week	Never	Never	Few times/day	Few times/day	1-3 times/week	1-3 times/week	Once or more than once a month	Once or more than once a month	Once or more than once a month	1-3 times/week	Once or more than once a month	Once or more than once a month	Once a day	Once a day	Never	Never	Never	Never	Never	Never	Never	Never	No change	Never
52	43-57	Female	Muslim	Illiterate	Housewife	10,001-40,000	10,001-40,000	1.52	75	32.4619	Obese	Yes, it has decreased ≤5 kg	No	No	Type-2	Under 2 years	I use oral anti diabetic drugs	No	No	Never	No	Once a day	Once a day	Few times/day	Few times/day	Never	Never	Once a day	Once a day	1-3 times/week	1-3 times/week	4-6 times/week	Once or more than once a month	Once a day	Once or more than once a month	Once or more than once a month	Once or more than once a month	Once a day	Once a day	Once or more than once a month	Once or more than once a month	Never	Never	Never	Never	Never	Never	No change	Few times/day
35	28-42	Female	Muslim	Illiterate	Housewife	10,001-40,000	10,001-40,000	1.52	60	25.9695	Overweight	No	No	No	Type-2	6-10 years	I use insulin pens	No	No	Never	No	Few times/day	Few times/day	Once a day	Once a day	Never	Never	4-6 times/week	4-6 times/week	Few times/day	Few times/day	Once a day	1-3 times/week	Once a day	1-3 times/week	Once or more than once a month	Once or more than once a month	Few times/day	Few times/day	Never	Never	Never	Never	Once or more than once a month	Once or more than once a month	Never	Never	No change	Few times/day
30	28-42	Female	Muslim	SSC	Housewife	10,001-40,000	10,001-40,000	1.46	53	24.864	Normal	Yes, it has decreased ≤5 kg	No	No	Type-2	Under 2 years	I use insulin pens	No	No	Never	Yes, my disease self-management has improved	Few times/day	Once a day	Once a day	Few times/day	Never	Never	Once a day	Once a day	Few times/day	Once a day	Once a day	1-3 times/week	4-6 times/week	1-3 times/week	1-3 times/week	1-3 times/week	Few times/day	Few times/day	1-3 times/week	Once or more than once a month	4-6 times/week	Once or more than once a month	1-3 times/week	Once or more than once a month	1-3 times/week	Once or more than once a month	Decreased	Never
50	43-57	Female	Muslim	Illiterate	Housewife	40,001-70,000	40,001-70,000	1.44	61	29.4174	Overweight	Yes, it has increased ≤5 kg	No	No	Type-2	Under 2 years	I use oral anti diabetic drugs	No	No	Never	No	Few times/day	Few times/day	4-6 times/week	4-6 times/week	Never	Never	Once a day	Once a day	Once a day	Few times/day	4-6 times/week	4-6 times/week	Once a day	Once a day	1-3 times/week	4-6 times/week	Few times/day	Few times/day	1-3 times/week	1-3 times/week	Never	Never	1-3 times/week	1-3 times/week	Never	Never	No change	1-3 times/week
30	28-42	Female	Muslim	HSC	Business	40,001-70,000	10,001-40,000	1.59	80	31.6443	Obese	No	No	No	Type-2	Under 2 years	I use oral anti diabetic drugs	Yes	No	Never	No	Few times/day	Few times/day	Once a day	Once a day	Never	Never	Few times/day	Few times/day	Few times/day	Few times/day	Once a day	Once a day	Once a day	Once a day	1-3 times/week	1-3 times/week	Few times/day	Few times/day	Once a day	4-6 times/week	Once or more than once a month	Never	1-3 times/week	1-3 times/week	Never	Never	No change	Never
32	28-42	Female	Muslim	Illiterate	Housewife	10,001-40,000	10,001-40,000	1.53	52	22.2137	Normal	No	No	No	Type-2	Under 2 years	I use oral anti diabetic drugs	No	No	Never	Yes, my disease self-management has declined	Few times/day	Few times/day	Never	Never	Never	Never	Few times/day	Few times/day	Few times/day	Few times/day	Once a day	Once a day	Once a day	Once a day	Few times/day	Few times/day	Few times/day	Few times/day	1-3 times/week	1-3 times/week	Never	Once or more than once a month	1-3 times/week	1-3 times/week	Never	Never	No change	Never
35	28-42	Female	Muslim	Primary	Housewife	10,001-40,000	10,001-40,000	1.55	55	22.8928	Normal	Yes, it has decreased ≤5 kg	No	No	Type-2	2-5 years	I use oral anti diabetic drugs	No	No	Never	No	Once a day	Few times/day	Few times/day	Once a day	Never	Never	Few times/day	Few times/day	Few times/day	Few times/day	1-3 times/week	1-3 times/week	4-6 times/week	4-6 times/week	1-3 times/week	1-3 times/week	Few times/day	Few times/day	Once or more than once a month	Once or more than once a month	Never	Never	1-3 times/week	1-3 times/week	Never	Never	No change	Never
35	28-42	Female	Muslim	Illiterate	Housewife	10,001-40,000	10,001-40,000	1.34	64	35.6427	Obese	Yes, it has decreased > 5 kg	No	No	Type-2	6-10 years	I use insulin & oral anti diabetic drug	No	No	Sometimes	No	Once a day	Few times/day	Few times/day	Few times/day	Never	Never	Once a day	4-6 times/week	1-3 times/week	4-6 times/week	1-3 times/week	1-3 times/week	Once or more than once a month	Once or more than once a month	Once or more than once a month	Once or more than once a month	Few times/day	Few times/day	Once or more than once a month	1-3 times/week	Never	Never	Once or more than once a month	Once or more than once a month	Never	Never	No change	Never
60	58-72	Female	Muslim	Illiterate	Housewife	10,001-40,000	10,001-40,000	1.46	45	21.1109	Normal	Yes, it has decreased ≤5 kg	No	No	Type-2	Under 2 years	I use insulin pens	No	No	Never	No	Few times/day	Few times/day	1-3 times/week	Once a day	Never	Never	Once a day	Once a day	Few times/day	Few times/day	Once a day	Once a day	Once a day	4-6 times/week	1-3 times/week	Once or more than once a month	Few times/day	Few times/day	Once or more than once a month	1-3 times/week	Never	Once or more than once a month	1-3 times/week	Once or more than once a month	Never	Never	No change	Never
55	43-57	Female	Muslim	Illiterate	Housewife	10,001-40,000	10,001-40,000	1.5	56	24.8889	Normal	Yes, it has decreased ≤5 kg	No	No	Type-2	Under 2 years	I use oral anti diabetic drugs	No	No	Never	Yes, my disease self-management has improved	Few times/day	Once a day	Few times/day	Few times/day	Never	Never	Few times/day	Few times/day	Few times/day	Few times/day	1-3 times/week	1-3 times/week	1-3 times/week	1-3 times/week	1-3 times/week	1-3 times/week	Once a day	Few times/day	Once or more than once a month	Once or more than once a month	Never	Never	Once a day	Once a day	Never	Never	No change	Few times/day
43	43-57	Female	Muslim	Illiterate	Housewife	10,001-40,000	10,001-40,000	1.53	56	23.9224	Normal	No	No	No	Type-2	Under 2 years	I use oral anti diabetic drugs	Yes	No	Sometimes	No	Once a day	Few times/day	4-6 times/week	4-6 times/week	Never	Never	Few times/day	Few times/day	Few times/day	Few times/day	Once a day	Once a day	Once a day	Once a day	1-3 times/week	1-3 times/week	4-6 times/week	Once a day	1-3 times/week	Once a day	Never	Never	1-3 times/week	Once or more than once a month	Never	Never	No change	1-3 times/week
30	28-42	Male	Muslim	Illiterate	Business	10,001-40,000	<=10,000	1.62	48	18.2899	Underweight	Yes, it has decreased > 5 kg	Yes	Yes	Type-2	Under 2 years	I use oral anti diabetic drugs	No	No	Never	No	Few times/day	Once a day	Once a day	Few times/day	Never	Never	Once a day	Once a day	Few times/day	1-3 times/week	4-6 times/week	1-3 times/week	4-6 times/week	1-3 times/week	1-3 times/week	Once or more than once a month	Few times/day	Few times/day	Once or more than once a month	Once or more than once a month	Never	Never	Once or more than once a month	Once or more than once a month	Never	Once or more than once a month	Increased	Few times/day
50	43-57	Female	Muslim	Illiterate	Housewife	<=10,000	<=10,000	1.52	42	18.1787	Underweight	Yes, it has decreased ≤5 kg	No	No	Type-2	Under 2 years	I use oral anti diabetic drugs	No	Yes	Sometimes	No	Few times/day	Few times/day	Never	Never	Never	Never	1-3 times/week	1-3 times/week	Once a day	Once a day	Once a day	Once a day	Once or more than once a month	Once or more than once a month	Once a day	Once a day	Once a day	Once a day	Never	Never	Never	Never	Never	Never	Never	Never	No change	Never
66	58-72	Male	Muslim	Graduate & above	Private Service Holder	<=10,000	<=10,000	1.52	55	23.8054	Normal	Yes, it has decreased ≤5 kg	Yes	No	Type-2	Over 10 years	I use insulin & oral anti diabetic drug	Yes	Yes	<2 times/day	Yes, my disease self-management has improved	Once a day	Few times/day	Once a day	Never	Once a day	Never	Few times/day	Few times/day	Once a day	Once a day	Once a day	Once a day	Never	Never	Never	Never	Once or more than once a month	Once or more than once a month	Once a day	1-3 times/week	Never	Never	Once a day	Once a day	Never	Never	No change	Once a day
65	58-72	Male	Muslim	Illiterate	Others	<=10,000	<=10,000	1.68	50	17.7154	Underweight	Yes, it has increased ≤5 kg	Yes	No	Type-2	Over 10 years	I use oral anti diabetic drugs	No	No	Never	No	Once a day	Once a day	Few times/day	Few times/day	Never	Never	Once a day	Once a day	Once a day	Once a day	1-3 times/week	1-3 times/week	Never	Never	Once a day	Once a day	Once a day	Few times/day	Once or more than once a month	Once or more than once a month	Never	Never	Never	Never	Never	Never	No change	Once or more than once a month
60	58-72	Male	Muslim	Illiterate	Business	10,001-40,000	<=10,000	1.68	61	21.6128	Normal	Yes, it has increased ≤5 kg	Yes	No	Type-2	Under 2 years	I use oral anti diabetic drugs	No	No	Never	No	Few times/day	Once a day	Once a day	Few times/day	Never	Never	Few times/day	Few times/day	Once a day	Once a day	1-3 times/week	1-3 times/week	Once a day	Once a day	Once a day	Once a day	Once a day	Once a day	1-3 times/week	1-3 times/week	Never	Never	Once a day	Never	Never	Never	No change	Few times/day
33	28-42	Male	Muslim	SSC	Others	<=10,000	<=10,000	1.52	50	21.6413	Normal	Yes, it has decreased ≤5 kg	Yes	No	Type-2	2-5 years	I use insulin pens	No	No	Sometimes	No	Once a day	Once a day	Few times/day	Few times/day	Once or more than once a month	1-3 times/week	1-3 times/week	1-3 times/week	Once or more than once a month	Once or more than once a month	Once or more than once a month	Once or more than once a month	Once or more than once a month	Once or more than once a month	Once a day	Once a day	1-3 times/week	1-3 times/week	Never	Never	Never	Never	Never	Never	Never	Never	No change	Few times/day
50	43-57	Female	Muslim	SSC	Housewife	10,001-40,000	10,001-40,000	1.58	63	25.2363	Overweight	No	No	No	Type-2	6-10 years	I use oral anti diabetic drugs	No	Yes	Sometimes	Yes, my disease self-management has improved	Few times/day	Few times/day	Once a day	Once a day	Never	Never	Few times/day	Few times/day	Few times/day	Few times/day	Never	Never	1-3 times/week	1-3 times/week	Few times/day	Few times/day	Few times/day	Few times/day	1-3 times/week	1-3 times/week	Never	Never	1-3 times/week	1-3 times/week	Never	Never	No change	Never
70	58-72	Female	Muslim	Illiterate	Housewife	10,001-40,000	10,001-40,000	1.62	45	17.1468	Underweight	Yes, it has decreased ≤5 kg	No	No	Type-2	6-10 years	I use insulin & oral anti diabetic drug	No	Yes	Never	No	Few times/day	Few times/day	Once a day	Once a day	Never	Never	Once a day	Once a day	Few times/day	Few times/day	Once or more than once a month	Once or more than once a month	Once a day	Once a day	Once a day	Once a day	1-3 times/week	1-3 times/week	Once or more than once a month	Once or more than once a month	Never	Never	Once or more than once a month	1-3 times/week	Never	Never	No change	Never
58	58-72	Female	Muslim	Illiterate	Housewife	<=10,000	<=10,000	1.52	45	19.4771	Normal	Yes, it has decreased ≤5 kg	No	No	Type-2	2-5 years	I use oral anti diabetic drugs	No	Yes	Never	No	Few times/day	Few times/day	Never	Never	Never	Never	Never	Once a day	Once a day	Once a day	Never	Never	Never	Never	Once a day	Once a day	1-3 times/week	1-3 times/week	Never	Never	Never	Never	Once or more than once a month	Once or more than once a month	Never	Never	No change	Never
54	43-57	Female	Muslim	Graduate & above	Government Service Holder	40,001-70,000	40,001-70,000	1.58	58	23.2335	Normal	Yes, it has increased ≤5 kg	No	No	Type-2	Over 10 years	I use oral anti diabetic drugs	Yes	Yes	Sometimes	No	Few times/day	Few times/day	Never	Never	Never	Never	Once a day	Once a day	Once a day	Once a day	1-3 times/week	1-3 times/week	Once a day	Once a day	Once a day	Once a day	Few times/day	Few times/day	Once or more than once a month	Once or more than once a month	Never	Never	1-3 times/week	1-3 times/week	1-3 times/week	1-3 times/week	No change	1-3 times/week
56	43-57	Male	Muslim	Graduate & above	Private Service Holder	10,001-40,000	10,001-40,000	1.65	72	26.4463	Overweight	No	No	No	Type-2	6-10 years	I use oral anti diabetic drugs	Yes	Yes	Sometimes	No	Once a day	Once a day	Few times/day	Few times/day	Few times/day	Few times/day	Once a day	Once a day	Once a day	Once a day	Once or more than once a month	Once or more than once a month	1-3 times/week	Once or more than once a month	Once a day	Once a day	Few times/day	Few times/day	Once or more than once a month	1-3 times/week	Never	Never	Once a day	Once a day	1-3 times/week	Once or more than once a month	Decreased	4-6 times/week
42	28-42	Female	Muslim	Graduate & above	Private Service Holder	10,001-40,000	10,001-40,000	1.58	72	28.8415	Overweight	No	No	No	Type-2	6-10 years	I use insulin & oral anti diabetic drug	Yes	Yes	Sometimes	No	Few times/day	Few times/day	Never	Never	Never	Never	Few times/day	Few times/day	Once a day	Once a day	Never	Never	Once a day	Once a day	Once a day	Once a day	Few times/day	Few times/day	Never	Never	Never	Never	4-6 times/week	4-6 times/week	Never	Never	No change	1-3 times/week
70	58-72	Female	Muslim	Primary	Housewife	40,001-70,000	40,001-70,000	1.62	58	22.1003	Normal	Yes, it has increased ≤5 kg	No	No	Type-2	2-5 years	I use oral anti diabetic drugs	No	Yes	Sometimes	No	Few times/day	Few times/day	Never	Never	Never	Never	Few times/day	Few times/day	1-3 times/week	1-3 times/week	1-3 times/week	1-3 times/week	Once or more than once a month	Once or more than once a month	Once a day	Once a day	Few times/day	Few times/day	Few times/day	Few times/day	Never	Never	Never	Never	Never	Never	No change	Never
56	43-57	Male	Muslim	Graduate & above	Government Service Holder	70,001-1,00,000	70,001-1,00,000	1.55	70	29.1363	Overweight	No	Yes	No	Type-2	Under 2 years	I use insulin & oral anti diabetic drug	No	Yes	Never	No	Few times/day	Few times/day	Never	Never	Never	Never	Few times/day	Few times/day	Few times/day	Few times/day	1-3 times/week	1-3 times/week	Never	Never	Few times/day	Few times/day	Few times/day	Few times/day	1-3 times/week	1-3 times/week	Once or more than once a month	Once or more than once a month	Once or more than once a month	Once or more than once a month	Never	Never	No change	Few times/day
40	28-42	Female	Muslim	Primary	Housewife	40,001-70,000	10,001-40,000	1.68	62	21.9671	Normal	Yes, it has decreased ≤5 kg	No	No	Type-2	2-5 years	I use oral anti diabetic drugs	Yes	Yes	Never	Yes, my disease self-management has declined	Once a day	Once a day	Once a day	Few times/day	Never	Never	1-3 times/week	1-3 times/week	Once a day	Once a day	Once a day	Once a day	Once a day	Never	Few times/day	Few times/day	Few times/day	Few times/day	Few times/day	Once a day	Never	Never	Once a day	Never	1-3 times/week	1-3 times/week	Decreased	Never
40	28-42	Female	Muslim	Illiterate	Housewife	<=10,000	<=10,000	1.37	35	18.6478	Normal	No	No	No	Type-2	Under 2 years	I use insulin & oral anti diabetic drug	No	Yes	Sometimes	Yes, my disease self-management has declined	Few times/day	Few times/day	1-3 times/week	1-3 times/week	Never	Never	Once or more than once a month	Once or more than once a month	Once a day	Once a day	Never	Never	Once or more than once a month	Never	Few times/day	Few times/day	4-6 times/week	4-6 times/week	Once or more than once a month	Never	Never	Never	Once or more than once a month	Never	Never	Never	No change	Never
70	58-72	Male	Muslim	Graduate & above	Others	40,001-70,000	10,001-40,000	1.83	71	21.201	Normal	Yes, it has decreased ≤5 kg	Yes	No	Type-2	Over 10 years	I use insulin & oral anti diabetic drug	No	Yes	Sometimes	No	Once a day	Once a day	Few times/day	Few times/day	Once or more than once a month	Never	1-3 times/week	1-3 times/week	4-6 times/week	1-3 times/week	1-3 times/week	1-3 times/week	1-3 times/week	Never	1-3 times/week	1-3 times/week	Once a day	Once a day	1-3 times/week	Never	Once or more than once a month	Never	Never	Never	1-3 times/week	Never	Decreased	Few times/day
67	58-72	Male	Muslim	Primary	Others	10,001-40,000	10,001-40,000	1.74	70	23.1206	Normal	Yes, it has decreased > 5 kg	Yes	No	Type-2	2-5 years	I use oral anti diabetic drugs	No	No	Never	No	Few times/day	Once a day	Once a day	Few times/day	Once or more than once a month	Never	1-3 times/week	1-3 times/week	1-3 times/week	1-3 times/week	Once a day	Once a day	1-3 times/week	Never	1-3 times/week	1-3 times/week	1-3 times/week	4-6 times/week	1-3 times/week	Once or more than once a month	1-3 times/week	Never	Never	Never	Once or more than once a month	Once or more than once a month	No change	Few times/day
70	58-72	Male	Muslim	Illiterate	Others	10,001-40,000	10,001-40,000	1.77	61	19.4708	Normal	No	No	No	Type-2	6-10 years	I use insulin & oral anti diabetic drug	No	Yes	Never	No	Once a day	Once a day	Few times/day	Few times/day	Once or more than once a month	Never	Once a day	Once a day	1-3 times/week	1-3 times/week	1-3 times/week	1-3 times/week	Once a day	Once a day	Once a day	Once a day	1-3 times/week	1-3 times/week	1-3 times/week	Once or more than once a month	Once or more than once a month	Once or more than once a month	Never	Never	Never	Never	No change	Few times/day
64	58-72	Female	Muslim	Illiterate	Others	40,001-70,000	10,001-40,000	1.52	60	25.9695	Overweight	Yes, it has decreased > 5 kg	No	No	Type-2	2-5 years	I use oral anti diabetic drugs	Yes	Yes	Never	No	Few times/day	Few times/day	Once a day	Once a day	Once or more than once a month	Once or more than once a month	1-3 times/week	1-3 times/week	1-3 times/week	1-3 times/week	Once a day	Once a day	Once a day	Once a day	4-6 times/week	1-3 times/week	4-6 times/week	4-6 times/week	Once a day	Once a day	Never	Never	Never	Never	Once or more than once a month	Never	Decreased	Never
56	43-57	Male	Muslim	Illiterate	Others	<=10,000	<=10,000	1.65	38	13.9578	Underweight	Yes, it has increased >5 kg	No	No	Type-2	6-10 years	I use oral anti diabetic drugs	Yes	Yes	Never	No	Once a day	Once a day	Few times/day	Few times/day	Never	Never	Few times/day	Few times/day	1-3 times/week	1-3 times/week	1-3 times/week	1-3 times/week	Once a day	Once a day	Once a day	Once a day	Once a day	Once a day	Once or more than once a month	Once or more than once a month	Never	Never	Once or more than once a month	Once or more than once a month	Never	Never	No change	Never
65	58-72	Male	Muslim	Primary	Business	10,001-40,000	<=10,000	1.68	53	18.7783	Normal	No	Yes	No	Type-2	Over 10 years	I use insulin pens	Yes	No	Never	No	Few times/day	Few times/day	Never	Never	Never	Never	Once or more than once a month	Once or more than once a month	Once a day	Once a day	Once or more than once a month	Once or more than once a month	Once a day	Once a day	Once a day	Once a day	Once a day	Once a day	Once or more than once a month	Once a day	Once or more than once a month	Once or more than once a month	Once or more than once a month	Once or more than once a month	Never	Never	No change	Never
50	43-57	Male	Muslim	Illiterate	Others	10,001-40,000	<=10,000	1.65	74	27.1809	Overweight	No	No	No	Type-2	2-5 years	I use insulin & oral anti diabetic drug	No	Yes	Never	No	Few times/day	Few times/day	Never	Never	Never	Never	1-3 times/week	1-3 times/week	Once a day	Once a day	1-3 times/week	1-3 times/week	1-3 times/week	1-3 times/week	Once a day	Once a day	Few times/day	Few times/day	Once or more than once a month	Once or more than once a month	Never	Never	1-3 times/week	1-3 times/week	Never	Never	No change	1-3 times/week
60	58-72	Female	Muslim	Primary	Housewife	10,001-40,000	<=10,000	1.25	70	44.8	Obese	Yes, it has increased ≤5 kg	No	No	Type-2	Under 2 years	I use insulin & oral anti diabetic drug	No	Yes	Never	No	Few times/day	Few times/day	Once a day	Never	Never	Never	Few times/day	Few times/day	Once a day	Once a day	1-3 times/week	1-3 times/week	Once a day	Once a day	Once a day	Once a day	Few times/day	Few times/day	1-3 times/week	1-3 times/week	Never	Never	1-3 times/week	1-3 times/week	Never	Never	No change	Never
41	28-42	Female	Muslim	Illiterate	Housewife	40,001-70,000	10,001-40,000	1.58	70	28.0404	Overweight	Yes, it has decreased ≤5 kg	No	No	Type-2	2-5 years	I use oral anti diabetic drugs	No	Yes	Never	No	Few times/day	Few times/day	Never	Never	Never	Never	Few times/day	Few times/day	Few times/day	Few times/day	Once a day	Once a day	Once a day	Once a day	Once a day	Once a day	Few times/day	Few times/day	1-3 times/week	1-3 times/week	Never	Never	1-3 times/week	Once or more than once a month	Never	Never	No change	Never
41	28-42	Male	Muslim	SSC	Business	10,001-40,000	10,001-40,000	1.62	72	27.4348	Overweight	Yes, it has increased ≤5 kg	No	No	Type-2	2-5 years	I use oral anti diabetic drugs	Yes	Yes	Never	No	Once a day	Once a day	Few times/day	Few times/day	Never	Never	Once a day	Once a day	Once a day	Once a day	4-6 times/week	4-6 times/week	1-3 times/week	1-3 times/week	Once a day	Once a day	Few times/day	Few times/day	1-3 times/week	1-3 times/week	Never	Never	1-3 times/week	1-3 times/week	4-6 times/week	1-3 times/week	Decreased	Once or more than once a month
60	58-72	Female	Muslim	Illiterate	Housewife	<=10,000	<=10,000	1.58	42	16.8242	Underweight	Yes, it has decreased ≤5 kg	No	No	Type-2	Over 10 years	I use insulin & oral anti diabetic drug	No	Yes	Never	Yes, my disease self-management has declined	Few times/day	Few times/day	Once a day	Once a day	Never	Never	1-3 times/week	1-3 times/week	1-3 times/week	1-3 times/week	Once a day	Never	Once a day	Never	Few times/day	Few times/day	Few times/day	4-6 times/week	Never	Never	Never	Never	Never	Never	Never	Never	No change	Never
45	43-57	Female	Muslim	Illiterate	Housewife	<=10,000	<=10,000	1.55	45	18.7305	Normal	Yes, it has decreased > 5 kg	No	No	Type-2	2-5 years	I use insulin & oral anti diabetic drug	No	Yes	Never	Yes, my disease self-management has declined	Few times/day	Once a day	4-6 times/week	Few times/day	Never	Never	Few times/day	Once a day	Few times/day	Once a day	Few times/day	Once a day	4-6 times/week	1-3 times/week	Few times/day	Few times/day	4-6 times/week	Few times/day	1-3 times/week	1-3 times/week	Once or more than once a month	Once or more than once a month	Few times/day	Once a day	Never	Never	No change	Never
56	43-57	Male	Muslim	Graduate & above	Others	10,001-40,000	<=10,000	1.71	53	18.1252	Underweight	Yes, it has decreased ≤5 kg	No	No	Type-2	Over 10 years	I use insulin pens	Yes	Yes	>= 2 times/day	Yes, my disease self-management has declined	Once a day	Once a day	Few times/day	Never	Never	Never	Never	Few times/day	1-3 times/week	Few times/day	Never	Few times/day	Once a day	Never	Once or more than once a month	Once or more than once a month	Few times/day	Once a day	Once a day	Never	Never	Once or more than once a month	Once a day	Never	Never	Never	No change	1-3 times/week
50	43-57	Female	Muslim	Primary	Housewife	<=10,000	<=10,000	1.58	70	28.0404	Overweight	Yes, it has increased ≤5 kg	No	No	Type-2	Under 2 years	I use oral anti diabetic drugs	Yes	Yes	Sometimes	Yes, my disease self-management has declined	Few times/day	Once a day	1-3 times/week	Few times/day	Never	Never	1-3 times/week	1-3 times/week	4-6 times/week	1-3 times/week	Never	Never	Once or more than once a month	Once or more than once a month	Few times/day	Few times/day	4-6 times/week	4-6 times/week	Once or more than once a month	Never	Never	Never	Never	4-6 times/week	Never	Never	No change	Never
50	43-57	Female	Muslim	Illiterate	Housewife	<=10,000	<=10,000	1.52	45	19.4771	Normal	Yes, it has decreased ≤5 kg	No	No	Type-2	2-5 years	I use insulin & oral anti diabetic drug	Yes	Yes	Never	Yes, my disease self-management has declined	Few times/day	Once a day	Once a day	Few times/day	Never	Never	Once a day	1-3 times/week	Few times/day	Few times/day	1-3 times/week	Never	Never	Never	Once a day	Few times/day	Few times/day	Once a day	Once a day	1-3 times/week	Never	Never	1-3 times/week	Never	Never	Never	No change	Few times/day
38	28-42	Female	Muslim	Illiterate	Housewife	10,001-40,000	<=10,000	1.55	74	30.8012	Obese	No	No	No	Type-2	Under 2 years	I use oral anti diabetic drugs	Yes	No	Never	No	Few times/day	Few times/day	Never	Never	Never	Never	Once a day	Once a day	Once or more than once a month	1-3 times/week	1-3 times/week	1-3 times/week	Once or more than once a month	Never	Once a day	Once a day	Few times/day	Few times/day	Never	Never	Never	Never	1-3 times/week	1-3 times/week	Never	Never	No change	1-3 times/week
65	58-72	Female	Muslim	Illiterate	Housewife	10,001-40,000	<=10,000	1.49	45	20.2694	Normal	Yes, it has decreased ≤5 kg	No	No	Type-2	6-10 years	I use oral anti diabetic drugs	Yes	Yes	Sometimes	No	Few times/day	Few times/day	Never	Never	Never	Never	Once a day	Once a day	Few times/day	Few times/day	1-3 times/week	1-3 times/week	Once or more than once a month	Once or more than once a month	Once a day	Once a day	Few times/day	Few times/day	Never	Never	Never	Never	Never	Never	Never	Never	No change	1-3 times/week
57	43-57	Male	Muslim	Graduate & above	Business	10,001-40,000	<=10,000	1.62	50	19.052	Normal	Yes, it has decreased ≤5 kg	Yes	Yes	Type-2	Over 10 years	I use oral anti diabetic drugs	No	Yes	Sometimes	No	Once a day	Once a day	Few times/day	Few times/day	Never	Never	Few times/day	Few times/day	1-3 times/week	1-3 times/week	1-3 times/week	1-3 times/week	Never	Never	Once a day	Once a day	Few times/day	Few times/day	Never	Never	Never	Never	Once or more than once a month	Once or more than once a month	Never	Never	No change	1-3 times/week
60	58-72	Male	Muslim	SSC	Business	10,001-40,000	<=10,000	1.55	77	32.0499	Obese	Yes, it has increased ≤5 kg	Yes	No	Type-2	Under 2 years	I use oral anti diabetic drugs	Yes	Yes	Never	No	Few times/day	Few times/day	Once a day	Once a day	Never	Never	Once a day	Once a day	Few times/day	Few times/day	Once a day	Once a day	Once a day	Once a day	Once a day	Once a day	Few times/day	Few times/day	Never	Never	Never	Never	1-3 times/week	1-3 times/week	Never	Never	No change	Few times/day
52	43-57	Male	Muslim	HSC	Private Service Holder	10,001-40,000	<=10,000	1.71	62	21.2031	Normal	No	No	No	Type-2	2-5 years	I use oral anti diabetic drugs	No	No	Never	Yes, my disease self-management has improved	Few times/day	Few times/day	Once a day	Once a day	Never	Never	Few times/day	Few times/day	Few times/day	Few times/day	1-3 times/week	1-3 times/week	1-3 times/week	1-3 times/week	Once a day	Once a day	4-6 times/week	4-6 times/week	1-3 times/week	1-3 times/week	Never	Never	1-3 times/week	1-3 times/week	Few times/day	Few times/day	No change	Few times/day
40	28-42	Female	Muslim	Primary	Housewife	10,001-40,000	10,001-40,000	1.52	45	19.4771	Normal	Yes, it has decreased ≤5 kg	No	No	Type-2	2-5 years	I use oral anti diabetic drugs	No	No	Never	No	Once a day	Once a day	Once a day	Once a day	Never	Never	Few times/day	Few times/day	Few times/day	Few times/day	Once a day	Once a day	Once a day	Once a day	Once a day	Once a day	Few times/day	Few times/day	Once a day	Once a day	Never	Never	Never	Never	Never	Never	No change	Never
66	58-72	Male	Muslim	Illiterate	Others	10,001-40,000	<=10,000	1.58	55	22.0317	Normal	Yes, it has decreased ≤5 kg	No	No	Type-2	Under 2 years	I use oral anti diabetic drugs	No	Yes	Sometimes	No	Few times/day	Few times/day	Never	Never	Never	Never	Once a day	Once a day	4-6 times/week	4-6 times/week	Once or more than once a month	1-3 times/week	1-3 times/week	1-3 times/week	Few times/day	Few times/day	1-3 times/week	1-3 times/week	1-3 times/week	1-3 times/week	Once or more than once a month	Once or more than once a month	Never	Once a day	Never	Never	No change	Never
65	58-72	Male	Muslim	Illiterate	Others	<=10,000	<=10,000	1.8	52	16.0494	Underweight	Yes, it has decreased ≤5 kg	Yes	No	Type-2	2-5 years	I use insulin pens	No	Yes	Never	Yes, my disease self-management has declined	Once a day	Few times/day	Once a day	Never	Never	Never	4-6 times/week	4-6 times/week	Once a day	Once a day	1-3 times/week	1-3 times/week	4-6 times/week	4-6 times/week	Few times/day	Few times/day	Once or more than once a month	Once or more than once a month	Never	Never	Never	Once or more than once a month	Once or more than once a month	Never	Never	1-3 times/week	Increased	Few times/day
52	43-57	Female	Muslim	HSC	Private Service Holder	10,001-40,000	<=10,000	1.71	62	21.2031	Normal	Yes, it has decreased ≤5 kg	No	No	Type-2	Over 10 years	I use insulin & oral anti diabetic drug	Yes	Yes	Sometimes	Yes, my disease self-management has declined	Once a day	Once a day	Few times/day	Few times/day	Never	Never	Once a day	Once a day	Few times/day	Few times/day	Once a day	Once a day	Once a day	Once a day	Once a day	Once a day	Few times/day	Few times/day	1-3 times/week	1-3 times/week	Never	Never	Once a day	Once a day	Never	Never	No change	Once a day
54	43-57	Male	Muslim	Graduate & above	Private Service Holder	40,001-70,000	40,001-70,000	1.78	78	24.6181	Normal	Yes, it has decreased ≤5 kg	Yes	Yes	Type-2	2-5 years	I use insulin & oral anti diabetic drug	No	Yes	Never	Yes, my disease self-management has declined	Few times/day	Few times/day	Once a day	Few times/day	Never	Never	Once a day	Once a day	Few times/day	Once a day	Once or more than once a month	1-3 times/week	4-6 times/week	4-6 times/week	Few times/day	Few times/day	Few times/day	Few times/day	Once or more than once a month	1-3 times/week	Never	Never	Once or more than once a month	1-3 times/week	Once or more than once a month	Once or more than once a month	No change	Once or more than once a month
67	58-72	Female	Muslim	Primary	Housewife	10,001-40,000	10,001-40,000	1.58	55	22.0317	Normal	Yes, it has decreased ≤5 kg	No	No	Type-2	6-10 years	I use insulin & oral anti diabetic drug	No	Yes	Never	Yes, my disease self-management has declined	Few times/day	Few times/day	Once a day	Once a day	Never	Never	1-3 times/week	1-3 times/week	Once a day	Once a day	1-3 times/week	1-3 times/week	4-6 times/week	4-6 times/week	1-3 times/week	1-3 times/week	1-3 times/week	1-3 times/week	Once a day	Once a day	Never	Never	4-6 times/week	4-6 times/week	Never	Never	No change	Never
70	58-72	Female	Muslim	Primary	Housewife	<=10,000	<=10,000	1.52	45	19.4771	Normal	Yes, it has decreased > 5 kg	No	No	Type-2	Over 10 years	I use oral anti diabetic drugs	Yes	Yes	Sometimes	Yes, my disease self-management has declined	Few times/day	Few times/day	Never	Never	Never	Never	Few times/day	Few times/day	4-6 times/week	4-6 times/week	Once a day	Once a day	Once a day	Once a day	1-3 times/week	1-3 times/week	Once a day	Once a day	Once a day	Once a day	Never	Never	Never	Never	Once or more than once a month	Once or more than once a month	No change	Once a day
60	58-72	Female	Muslim	Illiterate	Housewife	10,001-40,000	10,001-40,000	1.58	55	22.0317	Normal	Yes, it has decreased ≤5 kg	No	No	Type-2	2-5 years	I use oral anti diabetic drugs	No	Yes	Sometimes	Yes, my disease self-management has declined	Once a day	Few times/day	Few times/day	Once a day	Never	Never	Never	Never	1-3 times/week	1-3 times/week	Once or more than once a month	Once or more than once a month	Once a day	Once a day	Never	Never	1-3 times/week	1-3 times/week	Once a day	Once a day	Never	Never	1-3 times/week	1-3 times/week	Never	Never	No change	Never
70	58-72	Male	Muslim	SSC	Government Service Holder	10,001-40,000	<=10,000	1.62	65	24.7676	Normal	Yes, it has decreased ≤5 kg	Yes	No	Type-2	Over 10 years	I use oral anti diabetic drugs	Yes	Yes	Never	Yes, my disease self-management has improved	Few times/day	Few times/day	Once a day	4-6 times/week	Never	Never	Once a day	Once a day	Few times/day	Once a day	1-3 times/week	1-3 times/week	1-3 times/week	1-3 times/week	Once a day	Once a day	1-3 times/week	1-3 times/week	Never	Never	Never	Never	Never	Never	Never	Never	No change	Few times/day
55	43-57	Male	Muslim	Illiterate	Others	<=10,000	<=10,000	1.62	50	19.052	Normal	Yes, it has decreased > 5 kg	Yes	Yes	Type-2	6-10 years	I use oral anti diabetic drugs	No	Yes	Never	No	Once a day	Once a day	Few times/day	Few times/day	Never	Never	Once a day	Once a day	Few times/day	Few times/day	1-3 times/week	1-3 times/week	1-3 times/week	1-3 times/week	1-3 times/week	1-3 times/week	4-6 times/week	4-6 times/week	Never	Never	Never	Never	1-3 times/week	1-3 times/week	Never	Never	No change	Few times/day
70	58-72	Male	Muslim	Illiterate	Others	<=10,000	<=10,000	1.55	50	20.8117	Normal	Yes, it has decreased ≤5 kg	Yes	No	Type-2	6-10 years	I use oral anti diabetic drugs	Yes	No	Never	No	Few times/day	Few times/day	Once a day	Once a day	Never	Never	Once a day	Once a day	Once a day	Once a day	1-3 times/week	1-3 times/week	Once a day	Once a day	1-3 times/week	1-3 times/week	Once a day	Once a day	Once or more than once a month	Once or more than once a month	Never	Never	Never	Never	Never	Never	No change	Few times/day
55	43-57	Male	Muslim	Illiterate	Business	10,001-40,000	<=10,000	1.55	66	27.4714	Overweight	Yes, it has decreased ≤5 kg	Yes	No	Type-2	Under 2 years	I use oral anti diabetic drugs	No	Yes	Sometimes	No	Once a day	Once a day	Few times/day	Few times/day	Never	Never	Once a day	Once a day	Once a day	Once a day	Once a day	Once a day	Once a day	Once a day	4-6 times/week	4-6 times/week	Once a day	Once a day	1-3 times/week	1-3 times/week	Never	Never	1-3 times/week	1-3 times/week	Never	Never	No change	Few times/day
42	28-42	Female	Muslim	SSC	Housewife	10,001-40,000	<=10,000	1.58	57	22.8329	Normal	Yes, it has decreased ≤5 kg	No	No	Type-2	6-10 years	I use oral anti diabetic drugs	Yes	Yes	Never	Yes, my disease self-management has declined	Few times/day	Once a day	Once a day	Few times/day	Once or more than once a month	Never	Few times/day	Few times/day	Few times/day	Few times/day	1-3 times/week	1-3 times/week	1-3 times/week	1-3 times/week	Once a day	Once a day	1-3 times/week	1-3 times/week	1-3 times/week	Few times/day	Once or more than once a month	Never	Never	Once or more than once a month	Never	Never	No change	Few times/day
50	43-57	Female	Muslim	Illiterate	Housewife	<=10,000	<=10,000	1.58	50	20.0288	Normal	No	No	No	Type-2	6-10 years	I use insulin & oral anti diabetic drug	Yes	Yes	Sometimes	No	Few times/day	Once a day	4-6 times/week	Few times/day	Never	Never	Once a day	4-6 times/week	Once a day	Once a day	1-3 times/week	Once a day	1-3 times/week	4-6 times/week	Never	Never	Once a day	Once a day	Once or more than once a month	Once or more than once a month	Never	Never	4-6 times/week	4-6 times/week	Never	Never	No change	Never
53	43-57	Female	Muslim	Primary	Housewife	<=10,000	<=10,000	1.52	70	30.2978	Obese	Yes, it has increased ≤5 kg	No	No	Type-2	2-5 years	I use oral anti diabetic drugs	Yes	Yes	Sometimes	Yes, my disease self-management has improved	Few times/day	Few times/day	Once a day	Once a day	Never	Never	1-3 times/week	1-3 times/week	Once or more than once a month	Once or more than once a month	1-3 times/week	1-3 times/week	Once or more than once a month	Once or more than once a month	Never	Never	4-6 times/week	4-6 times/week	1-3 times/week	1-3 times/week	Once or more than once a month	Once or more than once a month	1-3 times/week	1-3 times/week	Once or more than once a month	Once or more than once a month	No change	Few times/day
37	28-42	Female	Muslim	SSC	Housewife	>1,00,000	70,001-1,00,000	1.55	57	23.7253	Normal	Yes, it has decreased > 5 kg	No	No	Type-2	2-5 years	I use insulin pens	Yes	Yes	Sometimes	Yes, my disease self-management has declined	Few times/day	Few times/day	Few times/day	Few times/day	Never	Never	1-3 times/week	1-3 times/week	4-6 times/week	4-6 times/week	1-3 times/week	1-3 times/week	4-6 times/week	Never	Once or more than once a month	Once or more than once a month	4-6 times/week	4-6 times/week	1-3 times/week	4-6 times/week	1-3 times/week	Never	4-6 times/week	Never	4-6 times/week	4-6 times/week	No change	4-6 times/week
56	43-57	Male	Muslim	Graduate & above	Business	40,001-70,000	<=10,000	1.65	67	24.6097	Normal	Yes, it has decreased > 5 kg	Yes	Yes	Type-2	Over 10 years	I use oral anti diabetic drugs	Yes	Yes	Sometimes	Yes, my disease self-management has declined	Once a day	Once a day	1-3 times/week	1-3 times/week	Once or more than once a month	1-3 times/week	1-3 times/week	1-3 times/week	1-3 times/week	1-3 times/week	1-3 times/week	1-3 times/week	1-3 times/week	1-3 times/week	1-3 times/week	4-6 times/week	Few times/day	4-6 times/week	Once or more than once a month	Once or more than once a month	Once or more than once a month	Once or more than once a month	1-3 times/week	4-6 times/week	Once or more than once a month	Once or more than once a month	No change	4-6 times/week
70	58-72	Female	Muslim	Primary	Housewife	>1,00,000	70,001-1,00,000	1.52	64	27.7008	Overweight	No	No	No	Type-2	Over 10 years	I use insulin & oral anti diabetic drug	Yes	No	Sometimes	Yes, my disease self-management has improved	Few times/day	Few times/day	Once a day	Once a day	Never	Never	Few times/day	Few times/day	4-6 times/week	4-6 times/week	1-3 times/week	1-3 times/week	Once a day	Once a day	Once or more than once a month	Once or more than once a month	4-6 times/week	4-6 times/week	Once or more than once a month	Once or more than once a month	Once or more than once a month	Once or more than once a month	Once or more than once a month	Once or more than once a month	Once or more than once a month	Once or more than once a month	No change	Once or more than once a month
32	28-42	Female	Muslim	Primary	Housewife	>1,00,000	10,001-40,000	1.55	55	22.8928	Normal	No	No	No	Type-1	6-10 years	I use insulin & oral anti diabetic drug	No	Yes	Sometimes	Yes, my disease self-management has declined	Few times/day	Few times/day	Once a day	Once a day	Never	Never	1-3 times/week	1-3 times/week	4-6 times/week	4-6 times/week	1-3 times/week	1-3 times/week	4-6 times/week	4-6 times/week	4-6 times/week	4-6 times/week	4-6 times/week	4-6 times/week	1-3 times/week	1-3 times/week	Once or more than once a month	Once or more than once a month	Never	Once or more than once a month	Few times/day	Few times/day	No change	Once a day
50	43-57	Female	Muslim	Primary	Housewife	10,001-40,000	10,001-40,000	1.52	65	28.1337	Overweight	No	No	No	Type-2	Over 10 years	I use insulin & oral anti diabetic drug	Yes	No	Sometimes	Yes, my disease self-management has declined	Once a day	Once a day	Few times/day	Few times/day	Never	Never	Never	Never	1-3 times/week	1-3 times/week	1-3 times/week	1-3 times/week	Once or more than once a month	Once or more than once a month	1-3 times/week	1-3 times/week	4-6 times/week	4-6 times/week	1-3 times/week	1-3 times/week	Once or more than once a month	Once or more than once a month	1-3 times/week	1-3 times/week	Once or more than once a month	Once or more than once a month	No change	Never
55	43-57	Male	Muslim	Graduate & above	Government Service Holder	10,001-40,000	10,001-40,000	1.71	65	22.2291	Normal	No	No	No	Type-2	6-10 years	I use oral anti diabetic drugs	Yes	Yes	Sometimes	Yes, my disease self-management has improved	Once a day	Once a day	Few times/day	Few times/day	Never	Never	Few times/day	Few times/day	Few times/day	Few times/day	4-6 times/week	4-6 times/week	1-3 times/week	1-3 times/week	Never	Never	4-6 times/week	4-6 times/week	Once or more than once a month	Once or more than once a month	Never	Never	1-3 times/week	1-3 times/week	Never	Never	No change	Once a day
48	43-57	Female	Muslim	Primary	Housewife	10,001-40,000	10,001-40,000	1.52	55	23.8054	Normal	Yes, it has decreased > 5 kg	No	No	Type-2	Over 10 years	I use insulin & oral anti diabetic drug	Yes	Yes	Sometimes	No	Few times/day	Few times/day	4-6 times/week	1-3 times/week	Never	Never	4-6 times/week	4-6 times/week	4-6 times/week	4-6 times/week	Few times/day	Few times/day	1-3 times/week	1-3 times/week	4-6 times/week	4-6 times/week	4-6 times/week	4-6 times/week	1-3 times/week	1-3 times/week	1-3 times/week	1-3 times/week	1-3 times/week	1-3 times/week	1-3 times/week	1-3 times/week	No change	Once a day
46	43-57	Female	Muslim	SSC	Housewife	70,001-1,00,000	70,001-1,00,000	1.62	72	27.4348	Overweight	No	No	No	Type-2	Over 10 years	I use insulin & oral anti diabetic drug	No	Yes	Sometimes	No	Few times/day	Few times/day	Once a day	Once a day	Never	Never	1-3 times/week	1-3 times/week	1-3 times/week	1-3 times/week	1-3 times/week	1-3 times/week	Never	Never	4-6 times/week	4-6 times/week	4-6 times/week	4-6 times/week	1-3 times/week	1-3 times/week	Never	Never	Once or more than once a month	Once or more than once a month	Never	Never	No change	1-3 times/week
44	43-57	Female	Muslim	HSC	Housewife	10,001-40,000	10,001-40,000	1.52	68	29.4321	Overweight	Yes, it has increased ≤5 kg	No	No	Type-2	Over 10 years	I use insulin & oral anti diabetic drug	Yes	Yes	Sometimes	Yes, my disease self-management has improved	Few times/day	Few times/day	Once a day	Once a day	Never	Never	Few times/day	Few times/day	4-6 times/week	4-6 times/week	Once or more than once a month	1-3 times/week	Never	Never	Never	Never	Few times/day	Few times/day	Few times/day	Few times/day	1-3 times/week	1-3 times/week	Once a day	Once a day	Few times/day	Few times/day	No change	Few times/day
60	58-72	Female	Muslim	HSC	Housewife	40,001-70,000	10,001-40,000	1.52	63	27.268	Overweight	Yes, it has increased ≤5 kg	No	No	Type-2	Over 10 years	I use insulin pens	Yes	Yes	Sometimes	Yes, my disease self-management has improved	Once a day	Once a day	Once a day	Once a day	1-3 times/week	Never	Once a day	Once a day	Once a day	Once a day	1-3 times/week	1-3 times/week	1-3 times/week	1-3 times/week	Once or more than once a month	Once or more than once a month	Few times/day	Few times/day	1-3 times/week	1-3 times/week	Once or more than once a month	Once or more than once a month	4-6 times/week	4-6 times/week	Once a day	Once a day	No change	1-3 times/week
62	58-72	Male	Muslim	Primary	Private Service Holder	10,001-40,000	10,001-40,000	1.68	65	23.03	Normal	Yes, it has decreased ≤5 kg	No	No	Type-1	2-5 years	I use oral anti diabetic drugs	No	No	Sometimes	Yes, my disease self-management has improved	Few times/day	Few times/day	4-6 times/week	4-6 times/week	Never	Never	Few times/day	Few times/day	Once a day	Once a day	1-3 times/week	1-3 times/week	1-3 times/week	1-3 times/week	1-3 times/week	1-3 times/week	Few times/day	Few times/day	1-3 times/week	1-3 times/week	Never	Never	1-3 times/week	1-3 times/week	Never	Never	No change	4-6 times/week
48	43-57	Male	Muslim	Graduate & above	Government Service Holder	70,001-1,00,000	70,001-1,00,000	1.55	75	31.2175	Obese	Yes, it has increased ≤5 kg	Yes	Yes	Type-1	Over 10 years	I use insulin & oral anti diabetic drug	Yes	Yes	Sometimes	Yes, my disease self-management has improved	Once a day	Once a day	Few times/day	Few times/day	Never	Never	Once a day	Once a day	Few times/day	Few times/day	Once a day	Once a day	4-6 times/week	4-6 times/week	Once a day	Once a day	Few times/day	Few times/day	4-6 times/week	4-6 times/week	Never	Never	4-6 times/week	4-6 times/week	Never	Never	No change	Few times/day
62	58-72	Male	Muslim	Graduate & above	Government Service Holder	70,001-1,00,000	70,001-1,00,000	1.65	63	23.1405	Normal	Yes, it has increased ≤5 kg	No	No	Type-1	Over 10 years	I use insulin & oral anti diabetic drug	Yes	Yes	Sometimes	No	Once a day	Once a day	Few times/day	Few times/day	Never	Never	Few times/day	Few times/day	Few times/day	Few times/day	4-6 times/week	4-6 times/week	Once or more than once a month	Once or more than once a month	Never	Never	Once a day	Once a day	1-3 times/week	1-3 times/week	Never	Never	Once a day	Once a day	Never	Never	No change	Few times/day
52	43-57	Female	Muslim	SSC	Housewife	70,001-1,00,000	40,001-70,000	1.55	53	22.0604	Normal	Yes, it has increased ≤5 kg	No	No	Type-2	2-5 years	I use oral anti diabetic drugs	Yes	Yes	Never	Yes, my disease self-management has declined	Few times/day	Few times/day	Few times/day	Few times/day	Never	Never	Few times/day	Few times/day	Few times/day	Few times/day	Never	Never	1-3 times/week	1-3 times/week	Once or more than once a month	Once or more than once a month	Few times/day	Few times/day	1-3 times/week	1-3 times/week	Once or more than once a month	Once or more than once a month	4-6 times/week	4-6 times/week	Once a day	Once a day	No change	Few times/day
45	43-57	Female	Muslim	Primary	Business	40,001-70,000	<=10,000	1.52	64	27.7008	Overweight	Yes, it has increased >5 kg	No	No	Type-1	Under 2 years	I use oral anti diabetic drugs	Yes	Yes	Never	No	Few times/day	Few times/day	Once a day	Once a day	Never	Never	Once a day	Once a day	Once a day	Once a day	Once a day	Once a day	Once a day	Once a day	1-3 times/week	1-3 times/week	Few times/day	Few times/day	Never	Never	Never	Never	Once a day	Once a day	Once a day	Once a day	No change	Never
58	58-72	Male	Muslim	SSC	Business	10,001-40,000	<=10,000	1.65	67	24.6097	Normal	No	No	No	Type-2	6-10 years	I use oral anti diabetic drugs	Yes	No	Never	No	Once a day	Once a day	Few times/day	Few times/day	Never	Never	Once a day	Once a day	Once a day	Once a day	Never	Never	1-3 times/week	1-3 times/week	Never	Never	Few times/day	Few times/day	1-3 times/week	1-3 times/week	Never	Never	Never	Never	Never	Never	No change	1-3 times/week
50	43-57	Female	Muslim	Primary	Housewife	10,001-40,000	10,001-40,000	1.55	72	29.9688	Overweight	No	No	No	Type-2	6-10 years	I use oral anti diabetic drugs	Yes	Yes	Sometimes	No	Once a day	Once a day	Few times/day	Few times/day	Never	Never	Once a day	Once a day	Few times/day	Few times/day	1-3 times/week	1-3 times/week	Once or more than once a month	Once or more than once a month	Few times/day	Few times/day	Few times/day	Few times/day	1-3 times/week	1-3 times/week	Never	Never	4-6 times/week	4-6 times/week	Once a day	Once a day	No change	Few times/day
37	28-42	Female	Muslim	SSC	Housewife	10,001-40,000	10,001-40,000	1.52	60	25.9695	Overweight	Yes, it has decreased ≤5 kg	No	No	Type-1	6-10 years	I use insulin & oral anti diabetic drug	No	Yes	Sometimes	No	Few times/day	Few times/day	Once a day	Once a day	Never	Never	Never	Never	Few times/day	Few times/day	Never	Never	Once a day	Once a day	Never	Never	Few times/day	Few times/day	Never	Never	Once or more than once a month	Once or more than once a month	Never	Never	Once a day	Once a day	No change	Never
50	43-57	Female	Muslim	Primary	Housewife	40,001-70,000	10,001-40,000	1.58	75	30.0433	Obese	Yes, it has increased ≤5 kg	No	No	Type-2	6-10 years	I use insulin & oral anti diabetic drug	Yes	Yes	Sometimes	No	Once a day	Once a day	Few times/day	Few times/day	Never	Never	4-6 times/week	4-6 times/week	Once a day	Once a day	Once a day	Once a day	1-3 times/week	1-3 times/week	1-3 times/week	1-3 times/week	4-6 times/week	4-6 times/week	1-3 times/week	1-3 times/week	Never	Never	Never	Never	Never	Never	No change	1-3 times/week
60	58-72	Female	Muslim	Primary	Housewife	10,001-40,000	10,001-40,000	1.65	80	29.3848	Overweight	Yes, it has increased ≤5 kg	No	No	Type-2	6-10 years	I use oral anti diabetic drugs	No	Yes	Sometimes	Yes, my disease self-management has improved	Once a day	Once a day	Few times/day	Few times/day	Never	Never	Once a day	Once a day	Once a day	Once a day	Once a day	Once a day	1-3 times/week	1-3 times/week	Once a day	Once a day	Few times/day	Few times/day	4-6 times/week	4-6 times/week	Never	Never	4-6 times/week	4-6 times/week	Once a day	Once a day	No change	4-6 times/week
53	43-57	Male	Muslim	HSC	Business	70,001-1,00,000	70,001-1,00,000	1.65	80	29.3848	Overweight	Yes, it has decreased ≤5 kg	Yes	No	Type-2	2-5 years	I use oral anti diabetic drugs	Yes	Yes	Sometimes	No	Few times/day	Few times/day	Once a day	Once a day	Never	Never	Few times/day	Few times/day	Few times/day	Few times/day	Once a day	Once a day	1-3 times/week	1-3 times/week	Few times/day	Few times/day	Once a day	Once a day	1-3 times/week	1-3 times/week	Once or more than once a month	Once or more than once a month	4-6 times/week	4-6 times/week	Once a day	Once a day	No change	4-6 times/week
69	58-72	Male	Muslim	Graduate & above	Government Service Holder	70,001-1,00,000	70,001-1,00,000	1.74	81	26.7539	Overweight	Yes, it has increased ≤5 kg	No	No	Type-2	6-10 years	I use insulin pens	No	Yes	Sometimes	Yes, my disease self-management has improved	Once a day	Once a day	Few times/day	Few times/day	Once a day	Once a day	Once a day	Once a day	Few times/day	Few times/day	4-6 times/week	4-6 times/week	Once a day	Once a day	1-3 times/week	1-3 times/week	Few times/day	Few times/day	4-6 times/week	4-6 times/week	Once or more than once a month	Once or more than once a month	Once a day	Once a day	Once a day	Once a day	No change	Few times/day
52	43-57	Female	Muslim	Graduate & above	Government Service Holder	10,001-40,000	10,001-40,000	1.68	73	25.8645	Overweight	Yes, it has increased ≤5 kg	No	No	Type-2	6-10 years	I use insulin & oral anti diabetic drug	Yes	Yes	Sometimes	Yes, my disease self-management has improved	Few times/day	Few times/day	Once a day	Once a day	Never	Never	4-6 times/week	4-6 times/week	Few times/day	Few times/day	Once a day	Once a day	4-6 times/week	4-6 times/week	1-3 times/week	1-3 times/week	4-6 times/week	4-6 times/week	1-3 times/week	1-3 times/week	Never	Never	1-3 times/week	1-3 times/week	Once a day	Once a day	No change	Few times/day
40	28-42	Female	Muslim	Graduate & above	Government Service Holder	10,001-40,000	10,001-40,000	1.58	64	25.6369	Overweight	Yes, it has increased >5 kg	No	No	Type-2	6-10 years	I use insulin & oral anti diabetic drug	Yes	Yes	Sometimes	Yes, my disease self-management has improved	Few times/day	Few times/day	Once a day	Once a day	Never	Never	Once a day	Once a day	Once a day	Once a day	Once a day	Once a day	Once a day	Once a day	1-3 times/week	1-3 times/week	Few times/day	Few times/day	Once a day	Once a day	1-3 times/week	1-3 times/week	Once a day	Once a day	Once a day	Once a day	No change	Few times/day
60	58-72	Female	Muslim	Primary	Housewife	10,001-40,000	<=10,000	1.68	52	18.424	Underweight	No	No	No	Type-2	6-10 years	I use insulin & oral anti diabetic drug	Yes	Yes	Sometimes	Yes, my disease self-management has improved	Once a day	Few times/day	Few times/day	Once a day	Never	Never	Once a day	Once a day	Few times/day	Few times/day	1-3 times/week	1-3 times/week	1-3 times/week	1-3 times/week	1-3 times/week	1-3 times/week	1-3 times/week	1-3 times/week	1-3 times/week	1-3 times/week	Never	Never	1-3 times/week	1-3 times/week	Never	Never	No change	Few times/day
40	28-42	Female	Muslim	SSC	Private Service Holder	10,001-40,000	<=10,000	1.25	58	37.12	Obese	No	No	No	Type-2	2-5 years	I use insulin pens	Yes	Yes	Sometimes	No	Once a day	Once a day	Few times/day	Few times/day	Never	Never	Few times/day	Few times/day	Few times/day	Few times/day	1-3 times/week	1-3 times/week	1-3 times/week	1-3 times/week	4-6 times/week	4-6 times/week	Few times/day	Few times/day	1-3 times/week	1-3 times/week	Never	Never	Never	Never	Never	Never	No change	Once a day
65	58-72	Female	Muslim	Illiterate	Housewife	10,001-40,000	<=10,000	1.52	75	32.4619	Obese	No	No	No	Type-2	Over 10 years	I use insulin & oral anti diabetic drug	Yes	Yes	Sometimes	Yes, my disease self-management has improved	Few times/day	Few times/day	Once a day	Once a day	Never	Never	Never	Never	4-6 times/week	4-6 times/week	Once a day	Once a day	Once a day	Once a day	Never	Never	Few times/day	Few times/day	Once a day	Once a day	Never	Never	Once or more than once a month	Once or more than once a month	Once a day	Once a day	No change	Once a day
70	58-72	Male	Muslim	Primary	Business	10,001-40,000	<=10,000	1.71	59	20.1771	Normal	Yes, it has increased >5 kg	Yes	No	Type-2	Over 10 years	I use insulin & oral anti diabetic drug	Yes	Yes	Sometimes	No	Few times/day	Few times/day	Once a day	Once a day	Never	Never	Few times/day	Few times/day	Once a day	Once a day	Once a day	Once a day	Once a day	Once a day	1-3 times/week	1-3 times/week	Few times/day	Few times/day	Once a day	Once a day	4-6 times/week	4-6 times/week	Once or more than once a month	Once or more than once a month	Never	Never	No change	Few times/day
60	58-72	Female	Muslim	Illiterate	Housewife	10,001-40,000	<=10,000	1.52	65	28.1337	Overweight	No	No	No	Type-2	Over 10 years	I use insulin pens	Yes	Yes	Sometimes	No	Once a day	Once a day	Few times/day	Few times/day	Never	Never	Once a day	Once a day	Once a day	Once a day	4-6 times/week	4-6 times/week	Never	Never	Once a day	Once a day	Few times/day	Few times/day	Once or more than once a month	Once or more than once a month	Never	Never	Never	Never	Never	Never	No change	Once or more than once a month
40	28-42	Female	Muslim	SSC	Housewife	10,001-40,000	10,001-40,000	1.52	76	32.8947	Obese	Yes, it has decreased ≤5 kg	No	No	Type-2	6-10 years	I use oral anti diabetic drugs	No	Yes	Sometimes	No	Few times/day	Few times/day	Once a day	Once a day	Never	Never	Once a day	Once a day	Once a day	Once a day	4-6 times/week	4-6 times/week	1-3 times/week	1-3 times/week	Once a day	Once a day	Few times/day	Few times/day	Once or more than once a month	Once or more than once a month	Once or more than once a month	Once or more than once a month	1-3 times/week	1-3 times/week	Never	Never	No change	Once a day
30	28-42	Female	Muslim	Graduate & above	Others	10,001-40,000	10,001-40,000	1.52	52	22.5069	Normal	No	No	No	Type-1	Under 2 years	I use oral anti diabetic drugs	Yes	Yes	Sometimes	Yes, my disease self-management has improved	Once a day	Once a day	Few times/day	Few times/day	Never	Never	Once a day	Once a day	Few times/day	Few times/day	1-3 times/week	1-3 times/week	Once or more than once a month	Once or more than once a month	4-6 times/week	4-6 times/week	Few times/day	Few times/day	4-6 times/week	4-6 times/week	Once or more than once a month	Once or more than once a month	Never	Never	Never	Never	No change	1-3 times/week
35	28-42	Female	Muslim	Illiterate	Housewife	<=10,000	<=10,000	1.52	59	25.5367	Overweight	No	No	No	Type-1	Under 2 years	I use oral anti diabetic drugs	No	No	Never	No	Once a day	Once a day	Once a day	Once a day	Never	Never	Few times/day	Few times/day	Once a day	Once a day	4-6 times/week	4-6 times/week	Never	Never	Once a day	Once a day	Few times/day	Few times/day	Once or more than once a month	Once or more than once a month	Once or more than once a month	Once or more than once a month	Never	Never	Never	Never	No change	1-3 times/week
60	58-72	Female	Muslim	Primary	Housewife	10,001-40,000	10,001-40,000	1.58	59	23.634	Normal	No	No	No	Type-2	Under 2 years	I use oral anti diabetic drugs	Yes	Yes	Sometimes	Yes, my disease self-management has improved	Once a day	Once a day	Few times/day	Few times/day	Never	Never	Few times/day	Few times/day	Once a day	Once a day	Few times/day	Few times/day	Once a day	Once a day	1-3 times/week	1-3 times/week	Few times/day	Few times/day	Once a day	Once a day	Never	Never	Once a day	Once a day	Never	Never	No change	1-3 times/week
63	58-72	Male	Muslim	Graduate & above	Others	40,001-70,000	40,001-70,000	1.58	62	24.8358	Normal	No	Yes	Yes	Type-2	6-10 years	I use insulin pens	Yes	Yes	Sometimes	No	Few times/day	Few times/day	Once a day	Once a day	1-3 times/week	1-3 times/week	1-3 times/week	1-3 times/week	Once a day	Once a day	Once or more than once a month	Once or more than once a month	Never	Never	4-6 times/week	4-6 times/week	Few times/day	Few times/day	Never	Never	Never	Never	1-3 times/week	1-3 times/week	Never	Never	No change	Few times/day
58	58-72	Female	Muslim	SSC	Housewife	10,001-40,000	10,001-40,000	1.71	67	22.913	Normal	Yes, it has decreased ≤5 kg	No	No	Type-2	2-5 years	I use oral anti diabetic drugs	Yes	Yes	Sometimes	No	Few times/day	Few times/day	Once a day	4-6 times/week	Never	Never	Once a day	Once a day	Few times/day	Few times/day	1-3 times/week	1-3 times/week	1-3 times/week	1-3 times/week	1-3 times/week	1-3 times/week	Once a day	Once a day	Once or more than once a month	Once or more than once a month	Once or more than once a month	Once or more than once a month	Once or more than once a month	Once or more than once a month	Never	Never	No change	Never
56	43-57	Female	Muslim	Graduate & above	Government Service Holder	10,001-40,000	10,001-40,000	1.62	83	31.6263	Obese	Yes, it has increased >5 kg	No	No	Type-2	Over 10 years	I use insulin & oral anti diabetic drug	Yes	Yes	Sometimes	No	Few times/day	Few times/day	Once a day	Once a day	Never	Never	1-3 times/week	1-3 times/week	Few times/day	Few times/day	1-3 times/week	1-3 times/week	Once a day	Once a day	Once a day	Once a day	Few times/day	Few times/day	4-6 times/week	4-6 times/week	1-3 times/week	1-3 times/week	Once a day	Few times/day	Never	Never	No change	Once a day
50	43-57	Male	Muslim	Graduate & above	Private Service Holder	40,001-70,000	40,001-70,000	1.58	60	24.0346	Normal	No	No	No	Type-2	Over 10 years	I use oral anti diabetic drugs	No	Yes	Sometimes	Yes, my disease self-management has improved	Once a day	Once a day	Few times/day	Few times/day	Never	Never	Few times/day	Few times/day	Once a day	Once a day	1-3 times/week	1-3 times/week	1-3 times/week	1-3 times/week	Never	Never	Few times/day	Few times/day	Once a day	Once a day	Never	Never	Once a day	Once a day	Never	Never	No change	Few times/day
47	43-57	Female	Muslim	SSC	Housewife	10,001-40,000	<=10,000	1.58	58	23.2335	Normal	No	No	No	Type-2	6-10 years	I use oral anti diabetic drugs	Yes	Yes	Sometimes	Yes, my disease self-management has improved	Few times/day	Few times/day	Once a day	Once a day	Never	Never	Few times/day	Few times/day	4-6 times/week	4-6 times/week	1-3 times/week	1-3 times/week	Once or more than once a month	Once or more than once a month	Few times/day	Few times/day	4-6 times/week	4-6 times/week	4-6 times/week	1-3 times/week	1-3 times/week	1-3 times/week	1-3 times/week	1-3 times/week	1-3 times/week	1-3 times/week	No change	1-3 times/week
65	58-72	Female	Muslim	Primary	Housewife	10,001-40,000	10,001-40,000	1.52	64	27.7008	Overweight	No	No	No	Type-2	Over 10 years	I use insulin & oral anti diabetic drug	Yes	Yes	Sometimes	Yes, my disease self-management has improved	Once a day	Once a day	Few times/day	Few times/day	Never	Never	Never	Never	1-3 times/week	1-3 times/week	1-3 times/week	1-3 times/week	Once a day	Once a day	1-3 times/week	1-3 times/week	4-6 times/week	4-6 times/week	Never	Never	Never	Never	Few times/day	Few times/day	Never	Never	No change	Once a day
40	28-42	Female	Muslim	Primary	Housewife	10,001-40,000	<=10,000	1.52	63	27.268	Overweight	No	No	No	Type-2	6-10 years	I use oral anti diabetic drugs	Yes	No	Never	Yes, my disease self-management has improved	Few times/day	Few times/day	Once a day	Once a day	Never	Never	1-3 times/week	1-3 times/week	1-3 times/week	1-3 times/week	1-3 times/week	1-3 times/week	Once or more than once a month	Once or more than once a month	1-3 times/week	4-6 times/week	Few times/day	4-6 times/week	1-3 times/week	1-3 times/week	1-3 times/week	1-3 times/week	1-3 times/week	1-3 times/week	4-6 times/week	4-6 times/week	No change	Never
70	58-72	Female	Muslim	HSC	Housewife	10,001-40,000	10,001-40,000	1.52	51	22.0741	Normal	Yes, it has increased ≤5 kg	No	No	Type-2	Over 10 years	I use oral anti diabetic drugs	Yes	Yes	Sometimes	Yes, my disease self-management has declined	Few times/day	Few times/day	Once a day	Once a day	Never	Never	Few times/day	Few times/day	1-3 times/week	1-3 times/week	4-6 times/week	4-6 times/week	4-6 times/week	4-6 times/week	4-6 times/week	4-6 times/week	4-6 times/week	4-6 times/week	4-6 times/week	4-6 times/week	4-6 times/week	4-6 times/week	Once or more than once a month	Once or more than once a month	Once or more than once a month	Once or more than once a month	No change	Few times/day
42	28-42	Female	Muslim	HSC	Housewife	40,001-70,000	10,001-40,000	1.52	63	27.268	Overweight	No	No	No	Type-2	6-10 years	I use oral anti diabetic drugs	No	Yes	Sometimes	Yes, my disease self-management has improved	Few times/day	Few times/day	Once a day	Once a day	Never	Never	Never	Never	4-6 times/week	4-6 times/week	1-3 times/week	1-3 times/week	1-3 times/week	1-3 times/week	Never	Never	4-6 times/week	4-6 times/week	Never	Never	Never	Once or more than once a month	1-3 times/week	1-3 times/week	1-3 times/week	1-3 times/week	No change	1-3 times/week
52	43-57	Male	Hindu	Graduate & above	Private Service Holder	40,001-70,000	40,001-70,000	1.68	67	23.7387	Normal	No	Yes	No	Type-2	6-10 years	I use oral anti diabetic drugs	Yes	Yes	Sometimes	Yes, my disease self-management has improved	Few times/day	Few times/day	Once a day	Once a day	Never	Never	Few times/day	Few times/day	4-6 times/week	4-6 times/week	4-6 times/week	4-6 times/week	1-3 times/week	1-3 times/week	Few times/day	Few times/day	4-6 times/week	4-6 times/week	Once a day	Once a day	Once or more than once a month	Once or more than once a month	4-6 times/week	4-6 times/week	Never	Once or more than once a month	Increased	Few times/day
59	58-72	Female	Muslim	SSC	Housewife	40,001-70,000	10,001-40,000	1.52	68	29.4321	Overweight	Yes, it has decreased ≤5 kg	No	No	Type-2	Over 10 years	I use insulin pens	Yes	Yes	>= 2 times/day	Yes, my disease self-management has improved	Once a day	Once a day	Few times/day	Few times/day	Few times/day	Few times/day	1-3 times/week	1-3 times/week	1-3 times/week	1-3 times/week	4-6 times/week	4-6 times/week	4-6 times/week	4-6 times/week	Never	Never	Few times/day	Few times/day	4-6 times/week	4-6 times/week	1-3 times/week	1-3 times/week	1-3 times/week	Never	Once or more than once a month	Once or more than once a month	No change	Once a day
59	58-72	Female	Muslim	SSC	Housewife	>1,00,000	70,001-1,00,000	1.52	70	30.2978	Obese	Yes, it has increased ≤5 kg	No	No	Type-2	Over 10 years	I use insulin & oral anti diabetic drug	No	Yes	Sometimes	Yes, my disease self-management has declined	Once a day	Once a day	Few times/day	Few times/day	Never	Never	4-6 times/week	4-6 times/week	1-3 times/week	1-3 times/week	1-3 times/week	1-3 times/week	1-3 times/week	1-3 times/week	1-3 times/week	1-3 times/week	4-6 times/week	4-6 times/week	1-3 times/week	1-3 times/week	1-3 times/week	1-3 times/week	Few times/day	Few times/day	Never	Never	No change	Few times/day
38	28-42	Female	Muslim	Primary	Housewife	>1,00,000	70,001-1,00,000	1.52	78	33.7604	Obese	Yes, it has decreased > 5 kg	No	No	Type-2	2-5 years	I use oral anti diabetic drugs	Yes	Yes	Never	Yes, my disease self-management has improved	Once a day	Once a day	Few times/day	Few times/day	Never	Never	1-3 times/week	1-3 times/week	4-6 times/week	4-6 times/week	1-3 times/week	1-3 times/week	Once or more than once a month	Once or more than once a month	1-3 times/week	1-3 times/week	4-6 times/week	4-6 times/week	Few times/day	4-6 times/week	Never	Never	1-3 times/week	1-3 times/week	Once or more than once a month	Once or more than once a month	No change	Once a day
38	28-42	Female	Muslim	Graduate & above	Others	10,001-40,000	10,001-40,000	1.55	53	22.0604	Normal	Yes, it has decreased > 5 kg	No	No	Type-2	6-10 years	I use oral anti diabetic drugs	Yes	Yes	Sometimes	Yes, my disease self-management has improved	Once a day	Once a day	Few times/day	Few times/day	Never	Never	Few times/day	Few times/day	Few times/day	4-6 times/week	4-6 times/week	4-6 times/week	1-3 times/week	1-3 times/week	Never	Never	4-6 times/week	4-6 times/week	1-3 times/week	1-3 times/week	1-3 times/week	1-3 times/week	1-3 times/week	1-3 times/week	Once or more than once a month	Once or more than once a month	No change	Once a day
55	43-57	Female	Muslim	Primary	Housewife	10,001-40,000	<=10,000	1.46	45	21.1109	Normal	Yes, it has decreased > 5 kg	No	No	Type-2	6-10 years	I use insulin pens	Yes	Yes	Sometimes	Yes, my disease self-management has improved	Once a day	Once a day	Few times/day	Few times/day	Never	Never	Few times/day	Few times/day	4-6 times/week	4-6 times/week	1-3 times/week	1-3 times/week	Once a day	Once a day	1-3 times/week	1-3 times/week	4-6 times/week	4-6 times/week	1-3 times/week	1-3 times/week	Never	Never	Never	Never	1-3 times/week	1-3 times/week	No change	1-3 times/week
65	58-72	Female	Muslim	SSC	Government Service Holder	40,001-70,000	10,001-40,000	1.62	67	25.5296	Overweight	Yes, it has increased ≤5 kg	No	No	Type-2	6-10 years	I use insulin & oral anti diabetic drug	No	Yes	Sometimes	Yes, my disease self-management has improved	Once a day	Once a day	Few times/day	Few times/day	Never	Never	Few times/day	Few times/day	4-6 times/week	4-6 times/week	1-3 times/week	1-3 times/week	1-3 times/week	1-3 times/week	Never	Never	4-6 times/week	4-6 times/week	1-3 times/week	1-3 times/week	4-6 times/week	4-6 times/week	4-6 times/week	4-6 times/week	Never	Never	No change	Never
70	58-72	Male	Muslim	Graduate & above	Others	70,001-1,00,000	10,001-40,000	1.71	55	18.8092	Normal	No	No	No	Type-2	Over 10 years	I use oral anti diabetic drugs	No	No	Sometimes	Yes, my disease self-management has improved	Few times/day	Few times/day	Never	Never	Never	Never	Never	Never	4-6 times/week	4-6 times/week	4-6 times/week	4-6 times/week	1-3 times/week	1-3 times/week	Never	Never	4-6 times/week	4-6 times/week	1-3 times/week	1-3 times/week	Never	Never	1-3 times/week	1-3 times/week	Once or more than once a month	Once or more than once a month	No change	1-3 times/week
60	58-72	Female	Muslim	Illiterate	Housewife	10,001-40,000	<=10,000	1.62	56	21.3382	Normal	Yes, it has decreased > 5 kg	No	No	Type-2	Over 10 years	I use insulin & oral anti diabetic drug	Yes	Yes	Sometimes	Yes, my disease self-management has improved	Few times/day	Few times/day	Once a day	Once a day	Never	Never	Once a day	Once a day	1-3 times/week	1-3 times/week	Never	Never	Once or more than once a month	Once or more than once a month	Few times/day	Few times/day	4-6 times/week	4-6 times/week	Few times/day	Few times/day	Never	Never	Few times/day	Few times/day	1-3 times/week	1-3 times/week	No change	Once a day
55	43-57	Female	Muslim	Illiterate	Housewife	10,001-40,000	<=10,000	1.58	55	22.0317	Normal	Yes, it has decreased > 5 kg	No	No	Type-2	2-5 years	I use insulin & oral anti diabetic drug	Yes	Yes	Sometimes	Yes, my disease self-management has declined	Few times/day	Few times/day	Once a day	Once a day	Never	Never	Never	Never	4-6 times/week	4-6 times/week	Few times/day	Few times/day	Once a day	Once a day	Few times/day	Few times/day	4-6 times/week	4-6 times/week	Few times/day	Few times/day	Never	Never	Once or more than once a month	Once or more than once a month	Once or more than once a month	Never	Decreased	Once or more than once a month
65	58-72	Male	Muslim	HSC	Government Service Holder	40,001-70,000	40,001-70,000	1.81	60	18.3145	Underweight	No	Yes	No	Type-2	Over 10 years	I use insulin & oral anti diabetic drug	Yes	No	Sometimes	Yes, my disease self-management has improved	Once a day	Once a day	Few times/day	Few times/day	Never	Never	4-6 times/week	4-6 times/week	Few times/day	Few times/day	4-6 times/week	4-6 times/week	Never	Never	1-3 times/week	1-3 times/week	Once a day	Once a day	1-3 times/week	1-3 times/week	Never	Never	Never	Never	Never	Never	No change	Few times/day
48	43-57	Female	Muslim	HSC	Housewife	10,001-40,000	10,001-40,000	1.52	53	22.9398	Normal	Yes, it has increased ≤5 kg	No	No	Type-2	6-10 years	I use oral anti diabetic drugs	Yes	Yes	Sometimes	Yes, my disease self-management has improved	Few times/day	Few times/day	Once a day	Once a day	Never	Never	1-3 times/week	1-3 times/week	4-6 times/week	4-6 times/week	1-3 times/week	1-3 times/week	Once or more than once a month	Never	4-6 times/week	4-6 times/week	4-6 times/week	4-6 times/week	1-3 times/week	1-3 times/week	Once or more than once a month	Once or more than once a month	Once or more than once a month	1-3 times/week	Never	Never	No change	Once or more than once a month
64	58-72	Male	Muslim	Graduate & above	Business	>1,00,000	40,001-70,000	1.68	75	26.5731	Overweight	Yes, it has increased ≤5 kg	No	No	Type-2	Over 10 years	I use oral anti diabetic drugs	Yes	No	Sometimes	Yes, my disease self-management has improved	Few times/day	Few times/day	Once a day	Once a day	Never	Never	4-6 times/week	Never	4-6 times/week	4-6 times/week	4-6 times/week	4-6 times/week	Once a day	Once a day	4-6 times/week	4-6 times/week	4-6 times/week	4-6 times/week	1-3 times/week	1-3 times/week	1-3 times/week	1-3 times/week	Few times/day	Few times/day	1-3 times/week	1-3 times/week	No change	1-3 times/week
47	43-57	Female	Muslim	SSC	Housewife	40,001-70,000	40,001-70,000	1.64	73	27.1416	Overweight	Yes, it has increased ≤5 kg	No	No	Type-2	6-10 years	I use oral anti diabetic drugs	No	No	Sometimes	Yes, my disease self-management has improved	Few times/day	Few times/day	Once a day	Once a day	Never	Never	Once a day	4-6 times/week	4-6 times/week	4-6 times/week	1-3 times/week	1-3 times/week	1-3 times/week	1-3 times/week	1-3 times/week	1-3 times/week	Few times/day	Few times/day	4-6 times/week	4-6 times/week	1-3 times/week	1-3 times/week	4-6 times/week	4-6 times/week	1-3 times/week	1-3 times/week	No change	Once a day
62	58-72	Female	Muslim	Primary	Housewife	40,001-70,000	40,001-70,000	1.52	74	32.0291	Obese	No	No	No	Type-2	6-10 years	I use insulin pens	Yes	Yes	Sometimes	Yes, my disease self-management has declined	Once a day	Once a day	Few times/day	Few times/day	Never	Never	1-3 times/week	1-3 times/week	4-6 times/week	4-6 times/week	Once a day	Once a day	Once a day	Once a day	Never	Never	Once a day	Once a day	1-3 times/week	1-3 times/week	Never	Never	Once or more than once a month	Once or more than once a month	Never	Never	No change	Once a day
60	58-72	Female	Muslim	SSC	Housewife	40,001-70,000	10,001-40,000	1.52	70	30.2978	Obese	Yes, it has increased ≤5 kg	No	No	Type-2	2-5 years	I use oral anti diabetic drugs	Yes	Yes	Sometimes	Yes, my disease self-management has improved	Once a day	Once a day	Few times/day	Few times/day	Never	Never	Few times/day	Few times/day	4-6 times/week	4-6 times/week	1-3 times/week	1-3 times/week	1-3 times/week	1-3 times/week	Never	Never	4-6 times/week	4-6 times/week	Never	Never	Never	Never	1-3 times/week	1-3 times/week	Never	Never	No change	Never
70	58-72	Female	Muslim	Primary	Others	70,001-1,00,000	70,001-1,00,000	1.52	57	24.6711	Normal	Yes, it has decreased > 5 kg	No	No	Type-2	2-5 years	I use oral anti diabetic drugs	Yes	Yes	Sometimes	Yes, my disease self-management has improved	Few times/day	Few times/day	Once a day	Once a day	Never	Never	Few times/day	Few times/day	4-6 times/week	4-6 times/week	Never	Never	1-3 times/week	1-3 times/week	Never	Never	4-6 times/week	4-6 times/week	Once or more than once a month	Once or more than once a month	1-3 times/week	Never	Once or more than once a month	1-3 times/week	Never	Never	No change	Never
70	58-72	Female	Muslim	Primary	Housewife	70,001-1,00,000	40,001-70,000	1.52	42	18.1787	Underweight	Yes, it has increased ≤5 kg	No	No	Type-2	Over 10 years	I use insulin pens	Yes	No	Never	No	Few times/day	Few times/day	Once a day	Once a day	Never	Never	1-3 times/week	1-3 times/week	4-6 times/week	4-6 times/week	1-3 times/week	1-3 times/week	1-3 times/week	1-3 times/week	Once or more than once a month	Never	4-6 times/week	4-6 times/week	Once or more than once a month	Once or more than once a month	Never	Never	Never	Never	Never	Never	No change	Never
55	43-57	Female	Muslim	Primary	Housewife	40,001-70,000	10,001-40,000	1.58	43	17.2248	Underweight	Yes, it has increased ≤5 kg	No	No	Type-2	6-10 years	I use oral anti diabetic drugs	No	No	Never	Yes, my disease self-management has improved	Once a day	Once a day	Few times/day	Few times/day	Never	Never	1-3 times/week	4-6 times/week	1-3 times/week	1-3 times/week	Never	Never	Never	Never	Once or more than once a month	1-3 times/week	4-6 times/week	4-6 times/week	Few times/day	Never	Never	Never	Never	Never	Never	Never	No change	Never
59	58-72	Male	Muslim	HSC	Others	70,001-1,00,000	10,001-40,000	1.74	70	23.1206	Normal	No	No	No	Type-2	6-10 years	I use oral anti diabetic drugs	No	Yes	Sometimes	Yes, my disease self-management has declined	Once a day	Once a day	Few times/day	Few times/day	Never	Never	Never	Never	Once or more than once a month	Once or more than once a month	Few times/day	Few times/day	Never	Never	Never	Never	4-6 times/week	4-6 times/week	Never	Never	Never	Never	Never	Never	Never	Never	No change	Once a day
60	58-72	Female	Muslim	Graduate & above	Private Service Holder	70,001-1,00,000	10,001-40,000	1.52	69	29.865	Overweight	Yes, it has increased ≤5 kg	No	No	Type-2	Over 10 years	I use insulin pens	Yes	Yes	Sometimes	Yes, my disease self-management has improved	Once a day	Once a day	Few times/day	Few times/day	Never	Never	Never	Never	4-6 times/week	4-6 times/week	Once a day	Once a day	Once or more than once a month	Once or more than once a month	Once or more than once a month	Once or more than once a month	4-6 times/week	4-6 times/week	Never	Never	Never	Never	1-3 times/week	1-3 times/week	Never	Never	No change	Once a day
70	58-72	Female	Muslim	Graduate & above	Housewife	10,001-40,000	10,001-40,000	1.56	65	26.7094	Overweight	Yes, it has decreased > 5 kg	No	No	Type-2	Over 10 years	I use oral anti diabetic drugs	Yes	Yes	Sometimes	Yes, my disease self-management has improved	Once a day	Once a day	Few times/day	Few times/day	Never	Never	Once or more than once a month	Once or more than once a month	1-3 times/week	1-3 times/week	1-3 times/week	1-3 times/week	Never	Never	1-3 times/week	1-3 times/week	4-6 times/week	4-6 times/week	1-3 times/week	1-3 times/week	Once or more than once a month	Once or more than once a month	1-3 times/week	1-3 times/week	Never	Never	No change	Once a day
49	43-57	Male	Muslim	Graduate & above	Private Service Holder	70,001-1,00,000	40,001-70,000	1.65	68.5	25.1607	Overweight	Yes, it has decreased > 5 kg	No	No	Type-2	6-10 years	I use insulin & oral anti diabetic drug	Yes	Yes	<2 times/day	Yes, my disease self-management has declined	Once a day	Once a day	Few times/day	Few times/day	Never	Never	Never	Never	Once a day	Once a day	Once a day	Never	Once a day	1-3 times/week	Once or more than once a month	Once or more than once a month	4-6 times/week	4-6 times/week	1-3 times/week	1-3 times/week	Once or more than once a month	Once or more than once a month	1-3 times/week	Never	Never	Never	No change	Once or more than once a month
32	28-42	Female	Muslim	Graduate & above	Housewife	10,001-40,000	10,001-40,000	1.58	77	30.8444	Obese	Yes, it has increased ≤5 kg	No	No	Type-1	6-10 years	I use insulin pens	Yes	Yes	Sometimes	Yes, my disease self-management has improved	Few times/day	Few times/day	Once a day	Once a day	Never	Never	Few times/day	Few times/day	4-6 times/week	4-6 times/week	Once a day	Once a day	Once a day	Once a day	1-3 times/week	1-3 times/week	4-6 times/week	4-6 times/week	1-3 times/week	1-3 times/week	Never	Never	4-6 times/week	4-6 times/week	Never	Never	No change	Once a day
70	58-72	Female	Muslim	Primary	Housewife	10,001-40,000	10,001-40,000	1.52	55	23.8054	Normal	No	No	No	Type-2	Over 10 years	I use oral anti diabetic drugs	Yes	Yes	Sometimes	Yes, my disease self-management has improved	Once a day	Once a day	Once a day	Once a day	Never	Never	1-3 times/week	1-3 times/week	Once or more than once a month	1-3 times/week	Once a day	Once a day	Once a day	Once a day	Once or more than once a month	Never	4-6 times/week	4-6 times/week	Never	Never	Never	Never	Never	Never	Never	Never	No change	Once a day
42	28-42	Female	Muslim	Graduate & above	Housewife	10,001-40,000	10,001-40,000	1.58	66	26.4381	Overweight	Yes, it has increased ≤5 kg	No	No	Type-2	Over 10 years	I use insulin & oral anti diabetic drug	Yes	Yes	<2 times/day	Yes, my disease self-management has improved	Once a day	Once a day	Once a day	Once a day	Never	Never	Never	Never	4-6 times/week	4-6 times/week	1-3 times/week	1-3 times/week	1-3 times/week	1-3 times/week	Never	Never	4-6 times/week	4-6 times/week	1-3 times/week	1-3 times/week	Never	Never	Never	Never	Never	Never	No change	Once a day
32	28-42	Female	Muslim	Graduate & above	Housewife	40,001-70,000	10,001-40,000	1.58	77	30.8444	Obese	Yes, it has decreased > 5 kg	No	No	Type-1	6-10 years	I use insulin pens	Yes	Yes	Sometimes	Yes, my disease self-management has improved	Few times/day	Few times/day	Once a day	Once a day	Never	Never	1-3 times/week	1-3 times/week	4-6 times/week	4-6 times/week	1-3 times/week	1-3 times/week	Once a day	Once a day	4-6 times/week	4-6 times/week	4-6 times/week	4-6 times/week	1-3 times/week	1-3 times/week	1-3 times/week	1-3 times/week	Once or more than once a month	Once or more than once a month	Never	Never	No change	Once or more than once a month
50	43-57	Male	Muslim	Graduate & above	Business	40,001-70,000	10,001-40,000	1.58	67	26.8386	Overweight	No	No	No	Type-2	6-10 years	I use oral anti diabetic drugs	No	Yes	Sometimes	No	Few times/day	Few times/day	4-6 times/week	4-6 times/week	Never	Never	Once a day	Once a day	Few times/day	Few times/day	4-6 times/week	4-6 times/week	Once a day	Once a day	Once a day	Once a day	Once a day	Once a day	1-3 times/week	1-3 times/week	Once or more than once a month	Once or more than once a month	Once a day	Once a day	Once a day	Once a day	No change	Few times/day
45	43-57	Female	Muslim	Graduate & above	Housewife	70,001-1,00,000	10,001-40,000	1.55	70	29.1363	Overweight	Yes, it has increased ≤5 kg	No	No	Type-2	2-5 years	I use oral anti diabetic drugs	Yes	Yes	Sometimes	Yes, my disease self-management has declined	Few times/day	Few times/day	Once a day	Once a day	Never	Never	Once a day	Once a day	Few times/day	Few times/day	4-6 times/week	4-6 times/week	Never	Never	Few times/day	Few times/day	Once a day	Once a day	4-6 times/week	4-6 times/week	Once or more than once a month	Once or more than once a month	Once a day	Once a day	Once a day	Once a day	No change	Once a day
38	28-42	Female	Muslim	SSC	Housewife	10,001-40,000	10,001-40,000	1.58	52	20.83	Normal	No	No	No	Type-2	6-10 years	I use insulin pens	No	Yes	Sometimes	No	Few times/day	Few times/day	Once a day	Once a day	Never	Never	Few times/day	Few times/day	Few times/day	Few times/day	1-3 times/week	1-3 times/week	Once or more than once a month	Once or more than once a month	1-3 times/week	1-3 times/week	Once a day	Once a day	Never	Never	Never	Never	1-3 times/week	1-3 times/week	Once a day	Once a day	No change	Once a day
42	28-42	Male	Muslim	Graduate & above	Government Service Holder	>1,00,000	>1,00,000	1.62	52	19.8141	Normal	Yes, it has decreased ≤5 kg	No	No	Type-1	Over 10 years	I use oral anti diabetic drugs	Yes	Yes	Sometimes	No	Few times/day	Few times/day	Once a day	Once a day	Never	Never	Few times/day	Few times/day	Few times/day	Few times/day	Once a day	Once a day	Once a day	Once a day	Once a day	Once a day	Once a day	Once a day	1-3 times/week	1-3 times/week	Once or more than once a month	Never	4-6 times/week	4-6 times/week	Never	Never	No change	Once a day
54	43-57	Male	Muslim	Graduate & above	Government Service Holder	70,001-1,00,000	70,001-1,00,000	1.68	59	20.9042	Normal	Yes, it has decreased > 5 kg	No	No	Type-2	Over 10 years	I use oral anti diabetic drugs	Yes	Yes	Sometimes	No	Few times/day	Few times/day	Once a day	Once a day	Never	Never	4-6 times/week	4-6 times/week	Once a day	Once a day	Once a day	Once a day	1-3 times/week	1-3 times/week	1-3 times/week	1-3 times/week	Few times/day	Few times/day	Once a day	Once a day	Once or more than once a month	Once or more than once a month	Once a day	Once a day	Never	Never	No change	Few times/day
70	58-72	Male	Muslim	HSC	Government Service Holder	>1,00,000	70,001-1,00,000	1.62	65	24.7676	Normal	No	Yes	No	Type-2	Over 10 years	I use insulin pens	No	Yes	Sometimes	No	Once a day	Once a day	Few times/day	Few times/day	Never	Never	Never	Never	4-6 times/week	4-6 times/week	Once a day	Once a day	Never	Never	Never	Never	Once or more than once a month	Once or more than once a month	1-3 times/week	1-3 times/week	Once or more than once a month	Once or more than once a month	Never	Never	Never	Never	No change	Once a day
57	43-57	Female	Muslim	Primary	Housewife	>1,00,000	>1,00,000	1.52	56	24.2382	Normal	Yes, it has increased ≤5 kg	No	No	Type-2	Over 10 years	I use insulin pens	No	Yes	Sometimes	No	Once a day	Once a day	Few times/day	Few times/day	Never	Never	Never	Never	Once a day	Once a day	Once a day	Once a day	Never	Never	Never	Never	Once or more than once a month	Once or more than once a month	1-3 times/week	1-3 times/week	Never	Never	Never	Never	Never	Never	No change	Once a day
46	43-57	Female	Muslim	SSC	Housewife	10,001-40,000	10,001-40,000	1.58	90	36.0519	Obese	Yes, it has increased >5 kg	No	No	Type-2	Over 10 years	I use insulin pens	Yes	Yes	Sometimes	No	Few times/day	Few times/day	Once a day	Once a day	Never	Never	Few times/day	Few times/day	Once a day	Once a day	1-3 times/week	1-3 times/week	Once a day	Once a day	1-3 times/week	1-3 times/week	Once a day	Once a day	4-6 times/week	4-6 times/week	Never	Never	4-6 times/week	4-6 times/week	Never	Never	No change	Few times/day
62	58-72	Female	Muslim	HSC	Housewife	40,001-70,000	40,001-70,000	1.52	76	32.8947	Obese	Yes, it has increased ≤5 kg	No	No	Type-2	Over 10 years	I use oral anti diabetic drugs	Yes	Yes	Sometimes	No	Few times/day	Few times/day	Once a day	Once a day	Never	Never	1-3 times/week	1-3 times/week	Once a day	Once a day	1-3 times/week	1-3 times/week	1-3 times/week	1-3 times/week	Once a day	Once a day	Few times/day	Few times/day	Once a day	Once a day	Never	Never	1-3 times/week	1-3 times/week	Once a day	Once a day	No change	4-6 times/week
47	43-57	Male	Muslim	Primary	Business	40,001-70,000	<=10,000	1.62	72	27.4348	Overweight	No	No	No	Type-2	Under 2 years	I use oral anti diabetic drugs	Yes	Yes	Sometimes	No	Once a day	Once a day	Few times/day	Few times/day	Never	Never	4-6 times/week	4-6 times/week	Once a day	Once a day	Once a day	Once a day	Once a day	Once a day	Never	Never	Few times/day	Few times/day	Once a day	Once a day	Never	Never	Once a day	Once a day	Once a day	Once a day	No change	Few times/day
65	58-72	Male	Muslim	Graduate & above	Private Service Holder	70,001-1,00,000	40,001-70,000	1.68	68	24.093	Normal	No	Yes	Yes	Type-2	Over 10 years	I use oral anti diabetic drugs	Yes	Yes	Sometimes	No	Few times/day	Few times/day	Once a day	Once a day	Never	Never	Once a day	Once a day	Once a day	Once a day	4-6 times/week	4-6 times/week	Once a day	Once a day	1-3 times/week	1-3 times/week	Few times/day	Few times/day	1-3 times/week	1-3 times/week	Once or more than once a month	Once or more than once a month	Never	Never	Never	Never	No change	Few times/day
55	43-57	Male	Muslim	HSC	Others	10,001-40,000	10,001-40,000	1.65	85	31.2213	Obese	Yes, it has increased ≤5 kg	No	No	Type-2	Under 2 years	I use oral anti diabetic drugs	No	Yes	Never	No	Once a day	Once a day	Few times/day	Few times/day	Never	Never	1-3 times/week	1-3 times/week	Once a day	Once a day	Once a day	Once a day	Once a day	Once a day	Never	Never	Few times/day	Few times/day	Never	Never	Never	Never	Once a day	Once a day	Never	Never	No change	Few times/day
65	58-72	Female	Muslim	SSC	Housewife	70,001-1,00,000	40,001-70,000	1.62	55	20.9572	Normal	No	No	No	Type-2	Over 10 years	I use oral anti diabetic drugs	No	Yes	Sometimes	No	Once a day	Once a day	Few times/day	Few times/day	Once or more than once a month	Once or more than once a month	Few times/day	Few times/day	Once a day	Once a day	Once a day	Once a day	4-6 times/week	4-6 times/week	4-6 times/week	4-6 times/week	Few times/day	Few times/day	Once a day	Once a day	Once or more than once a month	Once or more than once a month	Once a day	Once a day	Never	Never	No change	Once a day
64	58-72	Male	Muslim	Graduate & above	Others	>1,00,000	>1,00,000	1.71	65	22.2291	Normal	No	No	No	Type-2	Over 10 years	I use insulin & oral anti diabetic drug	Yes	Yes	Sometimes	No	Once a day	Once a day	Few times/day	Few times/day	1-3 times/week	1-3 times/week	4-6 times/week	4-6 times/week	Once a day	Once a day	Once a day	Once a day	1-3 times/week	1-3 times/week	4-6 times/week	4-6 times/week	Few times/day	Few times/day	Once a day	Once a day	Never	Never	1-3 times/week	1-3 times/week	Never	Never	No change	Few times/day
56	43-57	Female	Muslim	SSC	Housewife	40,001-70,000	40,001-70,000	1.55	57	23.7253	Normal	No	No	No	Type-2	Over 10 years	I use insulin & oral anti diabetic drug	No	No	Sometimes	No	Few times/day	Few times/day	Once a day	Once a day	Never	Never	Few times/day	Few times/day	Once a day	Once a day	Once a day	Once a day	1-3 times/week	1-3 times/week	Once a day	Once a day	Few times/day	Few times/day	Never	Never	Never	Never	4-6 times/week	4-6 times/week	Never	Never	No change	4-6 times/week
65	58-72	Male	Muslim	Illiterate	Others	10,001-40,000	<=10,000	1.62	55	20.9572	Normal	Yes, it has increased ≤5 kg	No	No	Type-2	Over 10 years	I use insulin pens	No	No	Never	No	Few times/day	Few times/day	Never	Never	Never	Never	1-3 times/week	1-3 times/week	Once a day	Once a day	Never	Never	Never	Never	Once a day	Once a day	Few times/day	Few times/day	Never	Never	Never	Never	Never	Never	Never	Never	No change	Never
40	28-42	Female	Muslim	Illiterate	Housewife	10,001-40,000	<=10,000	1.52	65	28.1337	Overweight	No	No	No	Type-2	Under 2 years	I use oral anti diabetic drugs	No	No	Sometimes	No	Few times/day	Few times/day	Never	Never	Never	Never	1-3 times/week	1-3 times/week	Once a day	Once a day	Once a day	Once a day	Once a day	Once a day	Once or more than once a month	Once or more than once a month	1-3 times/week	1-3 times/week	Never	Never	Never	Never	Never	Never	Never	Never	No change	Few times/day
65	58-72	Male	Muslim	Graduate & above	Private Service Holder	10,001-40,000	10,001-40,000	1.62	65	24.7676	Normal	No	No	No	Type-2	Over 10 years	I use insulin & oral anti diabetic drug	No	Yes	Sometimes	Yes, my disease self-management has improved	Few times/day	Few times/day	Once a day	Once a day	Never	Never	1-3 times/week	1-3 times/week	1-3 times/week	1-3 times/week	Once a day	Once a day	Once or more than once a month	Once or more than once a month	Once a day	Once a day	Few times/day	Few times/day	1-3 times/week	1-3 times/week	Once or more than once a month	Once or more than once a month	1-3 times/week	1-3 times/week	Never	Never	No change	Once a day
58	58-72	Male	Muslim	Graduate & above	Private Service Holder	70,001-1,00,000	40,001-70,000	1.68	66	23.3844	Normal	No	No	No	Type-2	Over 10 years	I use oral anti diabetic drugs	Yes	Yes	Sometimes	No	Once a day	Once a day	Few times/day	Few times/day	Never	Never	Never	Never	Once a day	Once a day	Never	Never	1-3 times/week	1-3 times/week	Once a day	Once a day	Few times/day	Few times/day	1-3 times/week	1-3 times/week	1-3 times/week	1-3 times/week	Never	Never	Never	Never	No change	Few times/day
50	43-57	Male	Muslim	Primary	Others	10,001-40,000	<=10,000	1.68	89	31.5334	Obese	Yes, it has increased ≤5 kg	No	No	Type-2	Under 2 years	I use oral anti diabetic drugs	No	Yes	Sometimes	No	Few times/day	Few times/day	Once a day	Once a day	Never	Never	Once a day	Once a day	Once a day	Once a day	4-6 times/week	4-6 times/week	Once a day	Once a day	Once a day	Once a day	Few times/day	Few times/day	1-3 times/week	1-3 times/week	Once or more than once a month	Once or more than once a month	Once a day	Once a day	Never	Never	No change	Few times/day
38	28-42	Female	Muslim	Primary	Housewife	10,001-40,000	<=10,000	1.52	55	23.8054	Normal	Yes, it has increased ≤5 kg	No	No	Type-2	Over 10 years	I use insulin pens	No	No	Sometimes	No	Once a day	Once a day	Few times/day	Few times/day	Never	Never	1-3 times/week	1-3 times/week	Once a day	Once a day	Once a day	Once a day	Once a day	Once a day	4-6 times/week	4-6 times/week	Few times/day	Few times/day	4-6 times/week	4-6 times/week	Never	Never	Once a day	Once a day	Never	Never	No change	Never
47	43-57	Male	Muslim	Graduate & above	Business	40,001-70,000	40,001-70,000	1.55	80	33.2986	Obese	Yes, it has increased ≤5 kg	No	No	Type-2	6-10 years	I use oral anti diabetic drugs	No	No	Sometimes	No	Few times/day	Few times/day	Never	Never	Never	Never	Few times/day	Few times/day	Once a day	Once a day	Once a day	Once a day	Never	Never	Never	Never	Once or more than once a month	Once or more than once a month	Never	Never	Never	Never	Never	Never	Never	Never	No change	Few times/day
60	58-72	Male	Muslim	Illiterate	Housewife	40,001-70,000	40,001-70,000	1.52	65	28.1337	Overweight	No	No	No	Type-2	Over 10 years	I use oral anti diabetic drugs	No	No	Sometimes	No	Once a day	Once a day	Few times/day	Few times/day	Never	Never	4-6 times/week	4-6 times/week	Once a day	Once a day	1-3 times/week	1-3 times/week	1-3 times/week	1-3 times/week	1-3 times/week	1-3 times/week	Few times/day	Few times/day	Once or more than once a month	Once or more than once a month	Never	Never	1-3 times/week	1-3 times/week	Never	Never	No change	Never
50	43-57	Female	Muslim	Primary	Housewife	40,001-70,000	10,001-40,000	1.65	55	20.202	Normal	No	No	No	Type-2	Over 10 years	I use insulin pens	Yes	Yes	<2 times/day	No	Once a day	Once a day	Few times/day	Few times/day	Never	Never	Few times/day	Few times/day	Once a day	Once a day	1-3 times/week	1-3 times/week	Once a day	Once a day	Once a day	Once a day	Few times/day	Few times/day	1-3 times/week	1-3 times/week	Once or more than once a month	Once or more than once a month	Once a day	Once a day	Never	Never	No change	Never
57	43-57	Male	Muslim	Graduate & above	Private Service Holder	40,001-70,000	40,001-70,000	1.77	70	22.3435	Normal	Yes, it has increased ≤5 kg	Yes	No	Type-2	Over 10 years	I use oral anti diabetic drugs	Yes	Yes	Sometimes	No	Few times/day	Few times/day	Once a day	Once a day	Never	Never	1-3 times/week	1-3 times/week	Once a day	Once a day	4-6 times/week	4-6 times/week	1-3 times/week	1-3 times/week	4-6 times/week	4-6 times/week	4-6 times/week	4-6 times/week	Once a day	Once a day	Never	Never	Once a day	Once a day	Never	Never	No change	Few times/day
54	43-57	Female	Muslim	Graduate & above	Private Service Holder	70,001-1,00,000	70,001-1,00,000	1.58	64	25.6369	Overweight	No	No	No	Type-2	6-10 years	I use insulin pens	Yes	Yes	Sometimes	Yes, my disease self-management has improved	Few times/day	Few times/day	Once a day	Once a day	Never	Never	1-3 times/week	1-3 times/week	Once a day	Once a day	1-3 times/week	1-3 times/week	Never	Never	1-3 times/week	1-3 times/week	Few times/day	Few times/day	Once a day	Once a day	Never	Never	Never	Never	Never	Never	No change	Once a day
58	58-72	Male	Muslim	Graduate & above	Private Service Holder	70,001-1,00,000	40,001-70,000	1.65	55	20.202	Normal	Yes, it has decreased ≤5 kg	No	No	Type-2	2-5 years	I use oral anti diabetic drugs	Yes	Yes	Never	Yes, my disease self-management has improved	Few times/day	Few times/day	Once a day	Once a day	Once a day	1-3 times/week	1-3 times/week	1-3 times/week	Once a day	Once a day	4-6 times/week	4-6 times/week	Once a day	Once a day	1-3 times/week	1-3 times/week	Few times/day	Few times/day	4-6 times/week	4-6 times/week	Once or more than once a month	Never	Once a day	Once a day	Once a day	Once a day	No change	Once a day
35	28-42	Female	Muslim	SSC	Housewife	<=10,000	<=10,000	1.58	65	26.0375	Overweight	No	No	No	Type-1	2-5 years	I use oral anti diabetic drugs	Yes	Yes	Sometimes	Yes, my disease self-management has improved	Few times/day	Few times/day	1-3 times/week	1-3 times/week	Never	Never	1-3 times/week	1-3 times/week	4-6 times/week	4-6 times/week	Once a day	Once a day	Never	Never	1-3 times/week	1-3 times/week	4-6 times/week	4-6 times/week	1-3 times/week	1-3 times/week	1-3 times/week	1-3 times/week	1-3 times/week	1-3 times/week	Once a day	Once a day	No change	Once a day
60	58-72	Female	Muslim	Primary	Housewife	<=10,000	<=10,000	1.52	70	30.2978	Obese	Yes, it has increased ≤5 kg	No	No	Type-2	2-5 years	I use insulin & oral anti diabetic drug	Yes	Yes	Sometimes	Yes, my disease self-management has improved	Once a day	Once a day	Once a day	Once a day	Never	Never	Never	Never	4-6 times/week	4-6 times/week	4-6 times/week	4-6 times/week	1-3 times/week	1-3 times/week	1-3 times/week	1-3 times/week	4-6 times/week	4-6 times/week	1-3 times/week	1-3 times/week	Once or more than once a month	Once or more than once a month	1-3 times/week	1-3 times/week	Never	Never	No change	Never
70	58-72	Male	Muslim	HSC	Others	40,001-70,000	<=10,000	1.58	42	16.8242	Underweight	Yes, it has decreased > 5 kg	Yes	Yes	Type-2	6-10 years	I use oral anti diabetic drugs	Yes	Yes	Sometimes	Yes, my disease self-management has declined	Once a day	Once a day	Once a day	Once a day	Never	Never	1-3 times/week	1-3 times/week	4-6 times/week	4-6 times/week	1-3 times/week	1-3 times/week	Once a day	Once a day	1-3 times/week	1-3 times/week	4-6 times/week	4-6 times/week	Never	Never	Never	Never	1-3 times/week	1-3 times/week	Never	Never	No change	Once a day
63	58-72	Male	Muslim	HSC	Others	10,001-40,000	<=10,000	1.52	53	22.9398	Normal	No	No	No	Type-2	Over 10 years	I use insulin pens	No	Yes	Sometimes	Yes, my disease self-management has improved	Once a day	Once a day	Few times/day	Few times/day	Never	Never	4-6 times/week	4-6 times/week	4-6 times/week	4-6 times/week	1-3 times/week	1-3 times/week	Once a day	Once a day	Once or more than once a month	Once or more than once a month	Few times/day	Few times/day	Once or more than once a month	Once or more than once a month	Once or more than once a month	Once or more than once a month	Never	Never	Never	Never	No change	Never
40	28-42	Female	Muslim	Graduate & above	Private Service Holder	10,001-40,000	10,001-40,000	1.58	64	25.6369	Overweight	Yes, it has increased ≤5 kg	No	No	Type-2	6-10 years	I use insulin & oral anti diabetic drug	No	Yes	Sometimes	Yes, my disease self-management has improved	Few times/day	Few times/day	Once a day	Once a day	Never	Never	Few times/day	Few times/day	Few times/day	Few times/day	Once a day	Once a day	Once a day	Once a day	Once or more than once a month	Once or more than once a month	4-6 times/week	4-6 times/week	1-3 times/week	1-3 times/week	Once or more than once a month	Once or more than once a month	Once a day	Once a day	Never	Never	No change	Once a day
66	58-72	Male	Muslim	Graduate & above	Others	40,001-70,000	<=10,000	1.71	63	21.5451	Normal	Yes, it has decreased > 5 kg	Yes	No	Type-2	Over 10 years	I use insulin & oral anti diabetic drug	No	Yes	Sometimes	Yes, my disease self-management has declined	Once a day	Once a day	Few times/day	Few times/day	Never	Never	Never	Never	1-3 times/week	1-3 times/week	Once a day	Once a day	Never	Never	4-6 times/week	4-6 times/week	4-6 times/week	4-6 times/week	1-3 times/week	1-3 times/week	Never	Never	Once a day	Once a day	Never	Never	No change	Once a day
50	43-57	Female	Muslim	HSC	Housewife	10,001-40,000	<=10,000	1.58	53	21.2306	Normal	No	No	No	Type-2	6-10 years	I use oral anti diabetic drugs	No	Yes	Sometimes	Yes, my disease self-management has improved	Few times/day	Few times/day	Once a day	Once a day	Never	Never	4-6 times/week	Never	4-6 times/week	4-6 times/week	Once a day	1-3 times/week	Once a day	Once a day	4-6 times/week	4-6 times/week	4-6 times/week	4-6 times/week	1-3 times/week	1-3 times/week	Once or more than once a month	Once or more than once a month	4-6 times/week	4-6 times/week	Never	Never	No change	Once a day
47	43-57	Male	Muslim	Primary	Business	>1,00,000	70,001-1,00,000	1.74	84	27.7447	Overweight	Yes, it has increased ≤5 kg	No	No	Type-2	6-10 years	I use insulin pens	No	Yes	Sometimes	Yes, my disease self-management has improved	Once a day	Once a day	Few times/day	Few times/day	Never	Never	4-6 times/week	4-6 times/week	4-6 times/week	1-3 times/week	1-3 times/week	1-3 times/week	Once a day	Once a day	Once or more than once a month	Once or more than once a month	4-6 times/week	4-6 times/week	Once or more than once a month	Once or more than once a month	Once or more than once a month	Once or more than once a month	1-3 times/week	1-3 times/week	Never	Never	No change	Once a day
70	58-72	Female	Hindu	Illiterate	Others	<=10,000	<=10,000	1.46	35	16.4196	Underweight	Yes, it has increased ≤5 kg	No	No	Type-2	Over 10 years	I use insulin pens	Yes	Yes	<2 times/day	Yes, my disease self-management has declined	Few times/day	Few times/day	Once a day	Once a day	Never	Never	4-6 times/week	4-6 times/week	Once or more than once a month	Once or more than once a month	Never	1-3 times/week	1-3 times/week	1-3 times/week	1-3 times/week	1-3 times/week	4-6 times/week	4-6 times/week	Never	Never	Never	Never	1-3 times/week	1-3 times/week	Never	Never	No change	Once a day
49	43-57	Male	Muslim	Graduate & above	Business	>1,00,000	70,001-1,00,000	1.77	84	26.8122	Overweight	Yes, it has increased ≤5 kg	No	No	Type-2	2-5 years	I use oral anti diabetic drugs	Yes	Yes	Sometimes	Yes, my disease self-management has improved	Few times/day	Few times/day	Once a day	Once a day	Never	Never	Never	Never	1-3 times/week	1-3 times/week	Never	Never	1-3 times/week	Never	1-3 times/week	1-3 times/week	1-3 times/week	1-3 times/week	Once or more than once a month	Once or more than once a month	Never	Never	Never	Never	Never	Never	No change	Never
55	43-57	Female	Muslim	Primary	Housewife	10,001-40,000	10,001-40,000	1.55	56	23.3091	Normal	No	No	No	Type-2	6-10 years	I use insulin pens	No	Yes	Sometimes	Yes, my disease self-management has improved	Few times/day	Few times/day	Once a day	Once a day	Never	Never	1-3 times/week	1-3 times/week	Few times/day	4-6 times/week	Once a day	Once a day	Once a day	Once a day	1-3 times/week	1-3 times/week	4-6 times/week	4-6 times/week	1-3 times/week	1-3 times/week	4-6 times/week	4-6 times/week	Once or more than once a month	Never	Never	Never	No change	1-3 times/week
50	43-57	Female	Muslim	Primary	Housewife	<=10,000	<=10,000	1.55	51	21.2279	Normal	Yes, it has increased ≤5 kg	No	No	Type-2	Over 10 years	I use insulin & oral anti diabetic drug	Yes	Yes	Never	Yes, my disease self-management has declined	Few times/day	Once a day	Once a day	Once a day	Never	Never	1-3 times/week	1-3 times/week	4-6 times/week	4-6 times/week	Once a day	Once a day	Once a day	Once a day	1-3 times/week	1-3 times/week	4-6 times/week	4-6 times/week	Once or more than once a month	Once or more than once a month	Once or more than once a month	Once or more than once a month	Once a day	Once a day	Never	Never	No change	Never
56	43-57	Male	Muslim	Graduate & above	Private Service Holder	40,001-70,000	10,001-40,000	1.71	80	27.3588	Overweight	Yes, it has increased ≤5 kg	No	No	Type-2	2-5 years	I use oral anti diabetic drugs	Yes	No	Never	Yes, my disease self-management has improved	Few times/day	Few times/day	Once a day	Once a day	Never	Never	4-6 times/week	4-6 times/week	4-6 times/week	4-6 times/week	Once a day	Once a day	Once or more than once a month	1-3 times/week	4-6 times/week	4-6 times/week	4-6 times/week	4-6 times/week	1-3 times/week	1-3 times/week	1-3 times/week	1-3 times/week	1-3 times/week	1-3 times/week	Once a day	Once a day	No change	Once a day
50	43-57	Female	Muslim	Primary	Others	<=10,000	<=10,000	1.58	50	20.0288	Normal	No	No	No	Type-2	Over 10 years	I use insulin pens	No	Yes	Sometimes	Yes, my disease self-management has improved	Once a day	Once a day	Few times/day	Few times/day	Never	Never	Never	Never	1-3 times/week	1-3 times/week	Once a day	Once a day	Once a day	Once a day	Never	Never	4-6 times/week	4-6 times/week	Never	Never	Never	Never	Never	Never	Never	Never	No change	Once a day
67	58-72	Male	Muslim	HSC	Government Service Holder	40,001-70,000	40,001-70,000	1.71	70	23.939	Normal	No	No	No	Type-2	6-10 years	I use insulin pens	No	Yes	Sometimes	Yes, my disease self-management has declined	Few times/day	Few times/day	Once a day	Once a day	Never	Never	1-3 times/week	1-3 times/week	4-6 times/week	4-6 times/week	Once a day	Once a day	Once a day	Once a day	Never	Once or more than once a month	4-6 times/week	4-6 times/week	4-6 times/week	4-6 times/week	Once or more than once a month	Once or more than once a month	1-3 times/week	1-3 times/week	Never	Never	No change	Once a day
48	43-57	Female	Muslim	Graduate & above	Private Service Holder	10,001-40,000	10,001-40,000	1.62	63	24.0055	Normal	Yes, it has increased ≤5 kg	No	No	Type-2	2-5 years	I use insulin pens	Yes	Yes	Sometimes	Yes, my disease self-management has improved	Few times/day	Few times/day	Once a day	Once a day	Never	Never	1-3 times/week	1-3 times/week	4-6 times/week	4-6 times/week	Once a day	Once a day	Once a day	Once a day	Once or more than once a month	Once or more than once a month	4-6 times/week	4-6 times/week	1-3 times/week	1-3 times/week	Never	Never	1-3 times/week	1-3 times/week	Never	Never	No change	Once a day
50	43-57	Female	Muslim	SSC	Housewife	<=10,000	<=10,000	1.58	59	23.634	Normal	Yes, it has decreased > 5 kg	No	No	Type-2	Over 10 years	I use oral anti diabetic drugs	No	Yes	Sometimes	Yes, my disease self-management has declined	Few times/day	Few times/day	Once a day	Once a day	Never	Never	1-3 times/week	1-3 times/week	4-6 times/week	4-6 times/week	4-6 times/week	4-6 times/week	Once a day	Once a day	4-6 times/week	4-6 times/week	4-6 times/week	4-6 times/week	Once or more than once a month	Once or more than once a month	Once or more than once a month	Once or more than once a month	4-6 times/week	1-3 times/week	Never	Never	No change	Once or more than once a month
65	58-72	Female	Muslim	SSC	Housewife	<=10,000	<=10,000	1.52	62	26.8352	Overweight	Yes, it has increased ≤5 kg	No	No	Type-2	Over 10 years	I use oral anti diabetic drugs	No	Yes	Sometimes	Yes, my disease self-management has declined	Few times/day	Few times/day	Once a day	Once a day	Never	Never	1-3 times/week	1-3 times/week	4-6 times/week	4-6 times/week	Once a day	Once a day	Once a day	Once a day	1-3 times/week	1-3 times/week	4-6 times/week	4-6 times/week	Once or more than once a month	Once or more than once a month	Once or more than once a month	Once or more than once a month	Once or more than once a month	Once or more than once a month	Never	Never	No change	Never
70	58-72	Male	Muslim	HSC	Others	10,001-40,000	10,001-40,000	1.68	65	23.03	Normal	Yes, it has increased ≤5 kg	Yes	No	Type-2	6-10 years	I use insulin pens	Yes	Yes	Sometimes	Yes, my disease self-management has declined	Few times/day	Few times/day	Once a day	Once a day	Never	Never	1-3 times/week	1-3 times/week	4-6 times/week	4-6 times/week	1-3 times/week	1-3 times/week	1-3 times/week	1-3 times/week	1-3 times/week	1-3 times/week	4-6 times/week	4-6 times/week	Once or more than once a month	Once or more than once a month	Once or more than once a month	Once or more than once a month	Once or more than once a month	Once or more than once a month	Never	Never	No change	Once a day
60	58-72	Female	Muslim	SSC	Housewife	<=10,000	<=10,000	1.58	63	25.2363	Overweight	No	No	No	Type-2	Over 10 years	I use insulin pens	No	Yes	Sometimes	Yes, my disease self-management has declined	Once a day	Once a day	Few times/day	Few times/day	Never	Never	Never	Never	1-3 times/week	1-3 times/week	Once a day	Once a day	1-3 times/week	1-3 times/week	Never	Never	4-6 times/week	4-6 times/week	1-3 times/week	1-3 times/week	4-6 times/week	1-3 times/week	Never	Never	Never	Never	No change	Once a day
55	43-57	Female	Muslim	SSC	Housewife	40,001-70,000	40,001-70,000	1.46	60	28.1479	Overweight	No	No	No	Type-2	6-10 years	I use oral anti diabetic drugs	Yes	Yes	<2 times/day	Yes, my disease self-management has improved	Once a day	Once a day	Few times/day	Few times/day	Never	Never	1-3 times/week	1-3 times/week	1-3 times/week	1-3 times/week	1-3 times/week	1-3 times/week	1-3 times/week	1-3 times/week	Never	Never	4-6 times/week	4-6 times/week	1-3 times/week	1-3 times/week	Once or more than once a month	Never	1-3 times/week	4-6 times/week	Never	Never	No change	Once a day
60	58-72	Male	Muslim	Graduate & above	Private Service Holder	40,001-70,000	10,001-40,000	1.68	73	25.8645	Overweight	No	No	No	Type-2	Over 10 years	I use oral anti diabetic drugs	No	Yes	Sometimes	Yes, my disease self-management has improved	Few times/day	Few times/day	Once a day	Once a day	Never	Never	1-3 times/week	1-3 times/week	4-6 times/week	4-6 times/week	1-3 times/week	1-3 times/week	Once a day	Once a day	Once or more than once a month	Once or more than once a month	4-6 times/week	4-6 times/week	Never	Never	Never	Never	Once or more than once a month	Once or more than once a month	Never	Never	No change	Once a day
53	43-57	Male	Muslim	Primary	Private Service Holder	10,001-40,000	10,001-40,000	1.71	64	21.8871	Normal	Yes, it has increased ≤5 kg	Yes	Yes	Type-2	Over 10 years	I use insulin pens	No	Yes	Sometimes	Yes, my disease self-management has improved	Once a day	Once a day	Few times/day	Few times/day	Never	Never	1-3 times/week	1-3 times/week	1-3 times/week	1-3 times/week	1-3 times/week	1-3 times/week	Once a day	Once a day	Once or more than once a month	Once or more than once a month	4-6 times/week	4-6 times/week	1-3 times/week	1-3 times/week	1-3 times/week	1-3 times/week	1-3 times/week	1-3 times/week	Never	Never	No change	1-3 times/week
51	43-57	Male	Muslim	Primary	Business	>1,00,000	70,001-1,00,000	1.68	80	28.3447	Overweight	No	No	No	Type-2	Over 10 years	I use insulin & oral anti diabetic drug	Yes	Yes	Sometimes	Yes, my disease self-management has improved	Once a day	Once a day	Few times/day	Few times/day	Never	Never	1-3 times/week	1-3 times/week	Few times/day	Few times/day	Few times/day	Few times/day	Once a day	Once a day	Once or more than once a month	1-3 times/week	4-6 times/week	4-6 times/week	Once or more than once a month	Once or more than once a month	Never	Never	1-3 times/week	1-3 times/week	Never	Never	No change	Once a day
70	58-72	Male	Muslim	Illiterate	Others	<=10,000	<=10,000	1.65	75	27.5482	Overweight	Yes, it has increased ≤5 kg	No	No	Type-2	Under 2 years	I use oral anti diabetic drugs	Yes	Yes	Sometimes	Yes, my disease self-management has improved	Few times/day	Few times/day	Once a day	Once a day	Never	Never	1-3 times/week	1-3 times/week	4-6 times/week	4-6 times/week	1-3 times/week	Once a day	Once a day	1-3 times/week	1-3 times/week	1-3 times/week	4-6 times/week	4-6 times/week	Never	Never	Never	Never	1-3 times/week	1-3 times/week	Never	Never	No change	Once a day
66	58-72	Female	Muslim	Illiterate	Others	<=10,000	<=10,000	1.58	65	26.0375	Overweight	No	No	No	Type-2	2-5 years	I use oral anti diabetic drugs	Yes	Yes	Sometimes	Yes, my disease self-management has improved	Few times/day	Few times/day	Once a day	Once a day	Never	Never	1-3 times/week	1-3 times/week	1-3 times/week	1-3 times/week	4-6 times/week	4-6 times/week	Once a day	Once a day	1-3 times/week	1-3 times/week	4-6 times/week	4-6 times/week	Never	Never	Never	Never	Never	Never	Never	Never	No change	Never
50	43-57	Male	Muslim	Graduate & above	Private Service Holder	10,001-40,000	10,001-40,000	1.55	65	27.0552	Overweight	No	No	No	Type-2	2-5 years	I use insulin pens	Yes	Yes	Sometimes	No	Once a day	Once a day	Few times/day	Few times/day	Never	Never	Few times/day	Few times/day	Once a day	Once a day	Once a day	Once a day	Once or more than once a month	Once or more than once a month	4-6 times/week	4-6 times/week	Few times/day	Few times/day	Never	Never	Never	Never	Never	Never	Never	Never	No change	Few times/day
55	43-57	Male	Muslim	Graduate & above	Private Service Holder	40,001-70,000	40,001-70,000	1.65	55	20.202	Normal	No	Yes	No	Type-2	Over 10 years	I use oral anti diabetic drugs	Yes	Yes	Sometimes	Yes, my disease self-management has improved	Few times/day	Few times/day	Once a day	Once a day	Never	Never	Few times/day	Never	Once a day	Once a day	Once a day	Once a day	1-3 times/week	1-3 times/week	4-6 times/week	4-6 times/week	Few times/day	Few times/day	1-3 times/week	1-3 times/week	4-6 times/week	Never	4-6 times/week	Never	Once a day	Once a day	No change	Few times/day
60	58-72	Male	Hindu	SSC	Business	10,001-40,000	10,001-40,000	1.62	61	23.2434	Normal	No	No	No	Type-2	Over 10 years	I use insulin & oral anti diabetic drug	No	Yes	Sometimes	No	Few times/day	Few times/day	Once a day	Once a day	4-6 times/week	Never	1-3 times/week	1-3 times/week	Once a day	Once a day	4-6 times/week	4-6 times/week	1-3 times/week	1-3 times/week	4-6 times/week	4-6 times/week	Few times/day	Few times/day	1-3 times/week	1-3 times/week	1-3 times/week	1-3 times/week	4-6 times/week	4-6 times/week	Once a day	Once a day	No change	1-3 times/week
30	28-42	Male	Muslim	HSC	Business	10,001-40,000	<=10,000	1.62	52	19.8141	Normal	Yes, it has increased ≤5 kg	No	No	Type-1	Under 2 years	I use insulin & oral anti diabetic drug	Yes	Yes	Never	No	Once a day	Once a day	Few times/day	Few times/day	Never	Never	4-6 times/week	4-6 times/week	Once a day	Once a day	Once a day	Once a day	1-3 times/week	1-3 times/week	Never	Never	Once or more than once a month	Once or more than once a month	Once a day	Once a day	Never	Never	4-6 times/week	4-6 times/week	Never	Never	No change	4-6 times/week
35	28-42	Female	Muslim	Graduate & above	Housewife	10,001-40,000	10,001-40,000	1.58	70	28.0404	Overweight	Yes, it has increased ≤5 kg	No	No	Type-1	2-5 years	I use oral anti diabetic drugs	Yes	Yes	Sometimes	No	Once a day	Once a day	Few times/day	Few times/day	Never	Never	Once a day	Once a day	Once a day	Once a day	1-3 times/week	1-3 times/week	1-3 times/week	1-3 times/week	4-6 times/week	4-6 times/week	Once a day	Once a day	1-3 times/week	1-3 times/week	Never	Never	1-3 times/week	1-3 times/week	Once a day	Once a day	No change	Once a day
50	43-57	Female	Muslim	Primary	Housewife	40,001-70,000	40,001-70,000	1.62	58	22.1003	Normal	Yes, it has decreased ≤5 kg	No	No	Type-2	Over 10 years	I use insulin & oral anti diabetic drug	Yes	Yes	Sometimes	No	Once a day	Once a day	Few times/day	Few times/day	Never	Never	Never	Never	Once a day	Once a day	4-6 times/week	4-6 times/week	Once a day	Once a day	4-6 times/week	4-6 times/week	Few times/day	Few times/day	Once a day	Once a day	Never	Never	Never	Never	Never	Never	No change	Few times/day
49	43-57	Female	Hindu	SSC	Housewife	70,001-1,00,000	70,001-1,00,000	1.58	48	19.2277	Normal	Yes, it has decreased ≤5 kg	No	No	Type-2	Over 10 years	I use insulin pens	Yes	Yes	Sometimes	No	Once a day	Once a day	Few times/day	Few times/day	Once a day	Once a day	Once a day	Once a day	Once a day	Once a day	1-3 times/week	1-3 times/week	Once a day	Once a day	Never	Never	1-3 times/week	1-3 times/week	4-6 times/week	4-6 times/week	Never	Never	Once a day	Once a day	Once a day	Once a day	No change	4-6 times/week
55	43-57	Female	Muslim	Graduate & above	Private Service Holder	40,001-70,000	40,001-70,000	1.58	63	25.2363	Overweight	Yes, it has increased >5 kg	No	No	Type-2	Over 10 years	I use insulin & oral anti diabetic drug	Yes	Yes	Sometimes	Yes, my disease self-management has improved	Few times/day	Few times/day	Once a day	Once a day	Never	Never	4-6 times/week	Never	Once a day	Once a day	4-6 times/week	4-6 times/week	4-6 times/week	4-6 times/week	4-6 times/week	4-6 times/week	Few times/day	Few times/day	Once a day	Once a day	1-3 times/week	1-3 times/week	Once a day	Once a day	Never	Never	No change	Few times/day
55	43-57	Female	Muslim	SSC	Housewife	40,001-70,000	10,001-40,000	1.65	55	20.202	Normal	Yes, it has decreased ≤5 kg	No	No	Type-2	Over 10 years	I use insulin & oral anti diabetic drug	Yes	No	Sometimes	No	Few times/day	Few times/day	Once a day	Once a day	Never	Never	Few times/day	Few times/day	4-6 times/week	4-6 times/week	1-3 times/week	1-3 times/week	1-3 times/week	1-3 times/week	1-3 times/week	1-3 times/week	Few times/day	Few times/day	1-3 times/week	1-3 times/week	Once or more than once a month	Once or more than once a month	Never	Never	Never	Never	No change	4-6 times/week
55	43-57	Female	Muslim	SSC	Housewife	40,001-70,000	40,001-70,000	1.58	65	26.0375	Overweight	No	No	No	Type-2	Over 10 years	I use insulin & oral anti diabetic drug	No	Yes	Sometimes	No	Once a day	Once a day	Few times/day	Few times/day	1-3 times/week	1-3 times/week	Never	Never	Once a day	Once a day	1-3 times/week	1-3 times/week	Never	Never	1-3 times/week	1-3 times/week	Once a day	Once a day	Once a day	Once a day	Never	Never	Never	Never	Never	Never	No change	Once a day
30	28-42	Male	Muslim	Graduate & above	Private Service Holder	40,001-70,000	10,001-40,000	1.55	70	29.1363	Overweight	No	No	No	Type-1	Under 2 years	I use insulin pens	Yes	Yes	Sometimes	No	Few times/day	Few times/day	Once a day	Once a day	Once a day	Once a day	4-6 times/week	4-6 times/week	Once a day	Once a day	1-3 times/week	1-3 times/week	1-3 times/week	1-3 times/week	1-3 times/week	1-3 times/week	Once a day	Once a day	4-6 times/week	4-6 times/week	1-3 times/week	1-3 times/week	1-3 times/week	1-3 times/week	Never	Never	No change	Once a day
54	43-57	Female	Muslim	Primary	Housewife	10,001-40,000	10,001-40,000	1.65	60	22.0386	Normal	Yes, it has decreased > 5 kg	No	No	Type-2	2-5 years	I use insulin & oral anti diabetic drug	Yes	No	Sometimes	Yes, my disease self-management has improved	Few times/day	Few times/day	Once a day	Once a day	1-3 times/week	1-3 times/week	Few times/day	Few times/day	Once a day	Once a day	Once a day	Once a day	Never	Never	Once a day	Once a day	Few times/day	Few times/day	1-3 times/week	1-3 times/week	Never	Never	Never	Never	Never	Never	No change	Never
31	28-42	Male	Muslim	Primary	Private Service Holder	10,001-40,000	10,001-40,000	1.65	71	26.079	Overweight	Yes, it has decreased > 5 kg	No	No	Type-1	Under 2 years	I use insulin pens	Yes	No	Sometimes	No	Few times/day	Few times/day	Never	Never	Never	Never	Few times/day	Few times/day	Once a day	Once a day	1-3 times/week	1-3 times/week	Once or more than once a month	Once or more than once a month	4-6 times/week	4-6 times/week	Once a day	Once a day	4-6 times/week	4-6 times/week	Once or more than once a month	Once or more than once a month	Once or more than once a month	Once or more than once a month	Never	Never	No change	Few times/day
44	43-57	Female	Muslim	Graduate & above	Government Service Holder	10,001-40,000	10,001-40,000	1.52	64	27.7008	Overweight	No	No	No	Type-2	Over 10 years	I use insulin pens	Yes	Yes	Sometimes	Yes, my disease self-management has improved	Once a day	Once a day	Few times/day	Few times/day	Never	Never	Once a day	Once a day	Once a day	Once a day	Once or more than once a month	Once or more than once a month	Once or more than once a month	Once or more than once a month	Once a day	Once a day	Few times/day	Few times/day	Once a day	Once a day	4-6 times/week	4-6 times/week	Never	Never	Never	Never	No change	4-6 times/week
70	58-72	Female	Muslim	Primary	Housewife	10,001-40,000	10,001-40,000	1.25	55	35.2	Obese	No	No	No	Type-2	2-5 years	I use insulin & oral anti diabetic drug	Yes	Yes	Sometimes	Yes, my disease self-management has improved	Few times/day	Few times/day	Once a day	Once a day	Never	Never	Few times/day	Few times/day	Once a day	Once a day	1-3 times/week	1-3 times/week	Once a day	Once a day	1-3 times/week	1-3 times/week	Few times/day	Few times/day	4-6 times/week	4-6 times/week	Never	Never	4-6 times/week	4-6 times/week	Never	Never	No change	Once a day
40	28-42	Female	Hindu	HSC	Housewife	10,001-40,000	10,001-40,000	1.55	61	25.3902	Overweight	Yes, it has decreased > 5 kg	No	No	Type-2	Under 2 years	I use oral anti diabetic drugs	Yes	Yes	Sometimes	Yes, my disease self-management has improved	Few times/day	Few times/day	Once a day	Once a day	Never	Never	4-6 times/week	4-6 times/week	4-6 times/week	4-6 times/week	1-3 times/week	1-3 times/week	Once a day	Once a day	1-3 times/week	1-3 times/week	4-6 times/week	4-6 times/week	1-3 times/week	1-3 times/week	1-3 times/week	1-3 times/week	Never	Never	Never	Never	No change	1-3 times/week
68	58-72	Female	Muslim	SSC	Housewife	10,001-40,000	10,001-40,000	1.52	51	22.0741	Normal	Yes, it has increased ≤5 kg	No	No	Type-2	Over 10 years	I use oral anti diabetic drugs	Yes	Yes	Sometimes	Yes, my disease self-management has improved	Few times/day	Few times/day	Once a day	Once a day	Never	Never	Never	Never	1-3 times/week	1-3 times/week	1-3 times/week	1-3 times/week	Once or more than once a month	Once or more than once a month	Never	Never	4-6 times/week	4-6 times/week	1-3 times/week	1-3 times/week	Never	Never	Never	Never	Never	Never	No change	Once a day
70	58-72	Male	Muslim	Graduate & above	Private Service Holder	70,001-1,00,000	70,001-1,00,000	1.68	52	18.4	Underweight	No	No	No	Type-2	Over 10 years	I use oral anti diabetic drugs	Yes	Yes	Sometimes	Yes, my disease self-management has declined	Few times/day	Few times/day	Once a day	Once a day	Never	Never	1-3 times/week	1-3 times/week	1-3 times/week	1-3 times/week	1-3 times/week	1-3 times/week	Once a day	Once a day	Never	Never	4-6 times/week	4-6 times/week	Once or more than once a month	Never	Once or more than once a month	Never	Never	Never	Never	Never	No change	Once a day
41	28-42	Male	Muslim	HSC	Others	40,001-70,000	40,001-70,000	1.68	79	27.9904	Overweight	Yes, it has increased ≤5 kg	No	No	Type-2	6-10 years	I use oral anti diabetic drugs	No	Yes	Sometimes	Yes, my disease self-management has declined	Few times/day	Few times/day	Once a day	Once a day	Never	Never	Once or more than once a month	Once or more than once a month	4-6 times/week	4-6 times/week	1-3 times/week	1-3 times/week	1-3 times/week	1-3 times/week	1-3 times/week	1-3 times/week	4-6 times/week	4-6 times/week	1-3 times/week	1-3 times/week	1-3 times/week	1-3 times/week	Never	Never	Once a day	Once a day	No change	1-3 times/week
70	58-72	Male	Muslim	SSC	Others	<=10,000	<=10,000	1.68	69	24.4473	Normal	Yes, it has increased ≤5 kg	No	No	Type-2	Over 10 years	I use oral anti diabetic drugs	No	Yes	Sometimes	Yes, my disease self-management has improved	Few times/day	Few times/day	Once a day	Once a day	Never	Never	1-3 times/week	1-3 times/week	1-3 times/week	1-3 times/week	1-3 times/week	Once a day	4-6 times/week	4-6 times/week	Never	Never	4-6 times/week	4-6 times/week	1-3 times/week	1-3 times/week	1-3 times/week	1-3 times/week	1-3 times/week	1-3 times/week	1-3 times/week	Once a day	Increased	Once a day
57	43-57	Female	Muslim	HSC	Housewife	10,001-40,000	10,001-40,000	1.57	52	21.0962	Normal	No	No	No	Type-2	2-5 years	I use oral anti diabetic drugs	Yes	Yes	Sometimes	Yes, my disease self-management has improved	Few times/day	Few times/day	Once a day	Once a day	Never	Never	1-3 times/week	1-3 times/week	4-6 times/week	4-6 times/week	Once a day	1-3 times/week	Once or more than once a month	Never	1-3 times/week	1-3 times/week	4-6 times/week	4-6 times/week	Never	Never	Never	Never	Never	Never	Never	Once or more than once a month	Increased	Once a day
35	28-42	Male	Muslim	Graduate & above	Private Service Holder	40,001-70,000	40,001-70,000	1.7	56	19.3772	Normal	Yes, it has decreased > 5 kg	No	No	Type-2	2-5 years	I use oral anti diabetic drugs	Yes	Yes	Sometimes	Yes, my disease self-management has improved	Few times/day	Few times/day	Never	Never	Never	Never	4-6 times/week	4-6 times/week	4-6 times/week	4-6 times/week	1-3 times/week	1-3 times/week	1-3 times/week	1-3 times/week	4-6 times/week	4-6 times/week	4-6 times/week	4-6 times/week	Once or more than once a month	Never	Once or more than once a month	Once or more than once a month	1-3 times/week	1-3 times/week	Never	Never	No change	Once or more than once a month
70	58-72	Male	Muslim	HSC	Government Service Holder	40,001-70,000	10,001-40,000	1.68	60	21.2585	Normal	Yes, it has decreased ≤5 kg	No	No	Type-2	Over 10 years	I use oral anti diabetic drugs	No	Yes	Never	No	Few times/day	Few times/day	1-3 times/week	Once a day	Never	Never	Once a day	Once a day	Once a day	Once a day	4-6 times/week	4-6 times/week	Once a day	Once a day	Once a day	Once a day	4-6 times/week	4-6 times/week	Once or more than once a month	Once or more than once a month	Once or more than once a month	Once or more than once a month	Once or more than once a month	Once or more than once a month	Never	Never	No change	4-6 times/week
45	43-57	Female	Muslim	Primary	Housewife	<=10,000	<=10,000	1.6	64	25	Overweight	Yes, it has decreased > 5 kg	No	No	Type-2	Over 10 years	I use oral anti diabetic drugs	Yes	Yes	Sometimes	Yes, my disease self-management has improved	Few times/day	Few times/day	Few times/day	Few times/day	Never	Never	1-3 times/week	1-3 times/week	4-6 times/week	4-6 times/week	1-3 times/week	1-3 times/week	Once a day	Once a day	Never	Never	4-6 times/week	4-6 times/week	1-3 times/week	1-3 times/week	Once or more than once a month	Once or more than once a month	1-3 times/week	1-3 times/week	Once or more than once a month	Once or more than once a month	No change	Once a day
45	43-57	Female	Muslim	Graduate & above	Housewife	<=10,000	<=10,000	1.57	60	24.3418	Normal	No	No	No	Type-2	6-10 years	I use oral anti diabetic drugs	Yes	Yes	Sometimes	Yes, my disease self-management has improved	Once a day	Once a day	Once a day	Once a day	Never	Never	1-3 times/week	1-3 times/week	1-3 times/week	1-3 times/week	Once a day	Once a day	Once a day	Once a day	1-3 times/week	1-3 times/week	4-6 times/week	4-6 times/week	1-3 times/week	1-3 times/week	4-6 times/week	4-6 times/week	4-6 times/week	4-6 times/week	Never	Never	No change	Once a day
65	58-72	Female	Muslim	Graduate & above	Government Service Holder	70,001-1,00,000	70,001-1,00,000	1.6	62	24.2187	Normal	No	No	No	Type-2	Over 10 years	I use oral anti diabetic drugs	Yes	Yes	Sometimes	Yes, my disease self-management has declined	Once a day	Once a day	Few times/day	Few times/day	Never	Never	1-3 times/week	1-3 times/week	1-3 times/week	1-3 times/week	Once a day	Once a day	1-3 times/week	1-3 times/week	1-3 times/week	1-3 times/week	4-6 times/week	4-6 times/week	Once or more than once a month	Never	Once or more than once a month	Once or more than once a month	Never	Never	Never	Never	No change	Once a day
65	58-72	Female	Muslim	Illiterate	Housewife	<=10,000	<=10,000	1.52	50	21.6413	Normal	Yes, it has increased ≤5 kg	No	No	Type-2	Under 2 years	I use oral anti diabetic drugs	Yes	Yes	Sometimes	Yes, my disease self-management has improved	Once a day	Once a day	Few times/day	Few times/day	Never	Never	1-3 times/week	1-3 times/week	4-6 times/week	4-6 times/week	Once a day	Once a day	Once a day	Once a day	Once or more than once a month	Once or more than once a month	4-6 times/week	4-6 times/week	Once or more than once a month	Never	Once or more than once a month	Never	Never	Never	Never	Never	No change	Once or more than once a month
35	28-42	Female	Muslim	Graduate & above	Private Service Holder	70,001-1,00,000	40,001-70,000	1.6	65	25.3906	Overweight	No	No	No	Type-1	6-10 years	I use insulin & oral anti diabetic drug	Yes	Yes	Sometimes	Yes, my disease self-management has improved	Once a day	Once a day	Few times/day	Few times/day	Never	Never	1-3 times/week	1-3 times/week	1-3 times/week	1-3 times/week	Once a day	Once a day	Once a day	Once a day	1-3 times/week	1-3 times/week	4-6 times/week	4-6 times/week	1-3 times/week	1-3 times/week	Once or more than once a month	Never	Never	Never	1-3 times/week	1-3 times/week	No change	Once a day
45	43-57	Female	Muslim	Illiterate	Housewife	10,001-40,000	<=10,000	1.65	64	23.5078	Normal	Yes, it has increased ≤5 kg	No	No	Type-2	2-5 years	I use oral anti diabetic drugs	No	No	Sometimes	No	Once a day	Once a day	Few times/day	Few times/day	Never	Never	1-3 times/week	1-3 times/week	4-6 times/week	4-6 times/week	Once a day	Once a day	Once a day	Once a day	1-3 times/week	1-3 times/week	Once a day	Once a day	1-3 times/week	1-3 times/week	Never	Never	Once a day	Once a day	Never	Never	No change	Few times/day
59	58-72	Male	Muslim	Primary	Others	<=10,000	<=10,000	1.63	75	28.2284	Overweight	Yes, it has increased ≤5 kg	Yes	Yes	Type-2	6-10 years	I use oral anti diabetic drugs	No	Yes	Sometimes	No	Once a day	Once a day	Few times/day	Few times/day	Never	Never	Once a day	Once a day	1-3 times/week	1-3 times/week	4-6 times/week	4-6 times/week	1-3 times/week	1-3 times/week	1-3 times/week	1-3 times/week	4-6 times/week	4-6 times/week	Never	Never	Never	Never	Never	Never	Never	Never	No change	Few times/day
55	43-57	Female	Muslim	SSC	Housewife	10,001-40,000	10,001-40,000	1.5	60	26.6667	Overweight	Yes, it has increased ≤5 kg	No	No	Type-2	Over 10 years	I use insulin & oral anti diabetic drug	No	Yes	Sometimes	No	Once a day	Once a day	Few times/day	Few times/day	Never	Never	1-3 times/week	1-3 times/week	Once a day	Once a day	Once a day	Once a day	1-3 times/week	1-3 times/week	1-3 times/week	1-3 times/week	Once a day	Once a day	4-6 times/week	4-6 times/week	Never	Never	1-3 times/week	1-3 times/week	Never	Never	No change	Few times/day
60	58-72	Male	Muslim	HSC	Government Service Holder	10,001-40,000	10,001-40,000	1.7	55	19.0311	Normal	No	Yes	No	Type-2	Over 10 years	I use insulin pens	No	No	Sometimes	No	Few times/day	Few times/day	Never	Never	Once a day	Once a day	Once a day	Once a day	Once a day	Once a day	Once a day	Once a day	Once a day	Once a day	4-6 times/week	4-6 times/week	Few times/day	Few times/day	Never	Never	4-6 times/week	4-6 times/week	Once a day	Once a day	Once a day	Once a day	No change	Once a day
38	28-42	Female	Muslim	Primary	Housewife	10,001-40,000	10,001-40,000	1.52	54	23.3726	Normal	No	No	No	Type-1	Over 10 years	I use insulin pens	No	Yes	Sometimes	No	Once a day	Once a day	Few times/day	Few times/day	Never	Never	Never	Never	4-6 times/week	4-6 times/week	Never	Never	1-3 times/week	1-3 times/week	1-3 times/week	1-3 times/week	Once a day	Once a day	Once or more than once a month	Once or more than once a month	Never	Never	Never	Never	Never	Never	No change	Never
70	58-72	Male	Muslim	SSC	Business	10,001-40,000	10,001-40,000	1.7	70	24.2215	Normal	Yes, it has decreased ≤5 kg	Yes	No	Type-2	Over 10 years	I use insulin pens	Yes	No	Sometimes	No	Once a day	Once a day	Once a day	Once a day	Never	Never	4-6 times/week	Once a day	1-3 times/week	Once a day	1-3 times/week	Once a day	1-3 times/week	Once a day	4-6 times/week	4-6 times/week	1-3 times/week	Once a day	Never	Never	Never	Never	1-3 times/week	Once a day	Never	Never	No change	1-3 times/week
65	58-72	Male	Muslim	Illiterate	Others	<=10,000	<=10,000	1.65	65	23.8751	Normal	No	Yes	No	Type-2	6-10 years	I use insulin pens	No	No	Sometimes	No	Few times/day	Few times/day	Once a day	Once a day	Never	Never	Once a day	Once a day	Once a day	Once a day	1-3 times/week	1-3 times/week	1-3 times/week	1-3 times/week	4-6 times/week	4-6 times/week	Few times/day	Few times/day	Never	Never	Never	Never	Never	Never	Never	Never	No change	Never
62	58-72	Male	Muslim	Illiterate	Others	40,001-70,000	10,001-40,000	1.65	55	20.202	Normal	Yes, it has decreased ≤5 kg	Yes	Yes	Type-2	Under 2 years	I use insulin pens	Yes	No	Sometimes	No	Once a day	Once a day	Few times/day	Few times/day	Never	Never	Once a day	Once a day	Once a day	Once a day	4-6 times/week	4-6 times/week	Once a day	Once a day	1-3 times/week	1-3 times/week	Few times/day	Few times/day	4-6 times/week	4-6 times/week	Never	Never	Once a day	Once a day	Never	Never	No change	Once a day
40	28-42	Female	Muslim	Primary	Housewife	<=10,000	<=10,000	1.57	45	18.2563	Underweight	Yes, it has decreased ≤5 kg	No	No	Type-2	Over 10 years	I use insulin pens	No	No	Sometimes	No	Once a day	Once a day	Few times/day	Few times/day	Never	Never	4-6 times/week	4-6 times/week	Once a day	Once a day	4-6 times/week	4-6 times/week	4-6 times/week	4-6 times/week	1-3 times/week	1-3 times/week	Few times/day	Few times/day	Never	Never	Never	Never	4-6 times/week	4-6 times/week	Never	Never	No change	Never
30	28-42	Female	Muslim	Graduate & above	Housewife	<=10,000	<=10,000	1.52	42	18.1787	Underweight	Yes, it has increased ≤5 kg	No	No	Type-1	Under 2 years	I use insulin pens	Yes	No	Sometimes	No	Few times/day	Few times/day	Few times/day	Few times/day	Never	Never	Once a day	Once a day	Once a day	Once a day	Once a day	Once a day	Once a day	Once a day	4-6 times/week	4-6 times/week	Few times/day	Few times/day	4-6 times/week	4-6 times/week	Never	Never	Once a day	Once a day	Never	Never	No change	Never
50	43-57	Female	Muslim	Illiterate	Housewife	<=10,000	<=10,000	1.5	45	20	Normal	No	No	No	Type-2	Under 2 years	I use oral anti diabetic drugs	No	No	Never	No	Few times/day	Few times/day	Never	Never	Never	Never	Once a day	Once a day	Once a day	Once a day	1-3 times/week	1-3 times/week	1-3 times/week	1-3 times/week	Once a day	Once a day	Once a day	Once a day	Never	Never	Never	Never	4-6 times/week	4-6 times/week	Never	Never	No change	Few times/day
40	28-42	Male	Muslim	Illiterate	Others	10,001-40,000	10,001-40,000	1.73	55	18.3768	Underweight	Yes, it has decreased ≤5 kg	Yes	Yes	Type-1	Under 2 years	I use oral anti diabetic drugs	No	Yes	Sometimes	Yes, my disease self-management has declined	Few times/day	Once a day	Once a day	Once a day	Never	Never	Few times/day	Few times/day	Once a day	4-6 times/week	1-3 times/week	1-3 times/week	4-6 times/week	1-3 times/week	Once a day	Once a day	Few times/day	Once a day	4-6 times/week	1-3 times/week	Never	Never	Never	Never	Never	Never	No change	1-3 times/week
70	58-72	Male	Muslim	HSC	Government Service Holder	10,001-40,000	<=10,000	1.68	55	19.487	Normal	Yes, it has decreased ≤5 kg	No	No	Type-2	Over 10 years	I use oral anti diabetic drugs	No	Yes	Sometimes	Yes, my disease self-management has declined	Few times/day	Few times/day	Once a day	Once a day	Never	Never	Once a day	4-6 times/week	Once a day	Once a day	Once a day	Once a day	Once a day	Once a day	Few times/day	Few times/day	Few times/day	Few times/day	1-3 times/week	1-3 times/week	Never	Never	1-3 times/week	1-3 times/week	Never	Never	No change	1-3 times/week
69	58-72	Male	Muslim	SSC	Business	10,001-40,000	10,001-40,000	1.63	60	22.5827	Normal	Yes, it has decreased ≤5 kg	No	No	Type-2	6-10 years	I use insulin pens	Yes	Yes	Sometimes	Yes, my disease self-management has improved	Once a day	Once a day	Few times/day	Few times/day	Never	Never	Once a day	Never	Once a day	Once a day	4-6 times/week	4-6 times/week	1-3 times/week	1-3 times/week	Few times/day	Once a day	Once a day	Once a day	1-3 times/week	Never	1-3 times/week	Never	1-3 times/week	1-3 times/week	Once or more than once a month	Once or more than once a month	No change	Once or more than once a month
65	58-72	Male	Muslim	Primary	Others	40,001-70,000	10,001-40,000	1.73	56	18.7109	Normal	Yes, it has decreased ≤5 kg	Yes	No	Type-2	2-5 years	I use insulin & oral anti diabetic drug	Yes	Yes	Sometimes	Yes, my disease self-management has declined	Few times/day	Once a day	Once a day	Few times/day	Never	Never	Once a day	Once a day	Once a day	Once a day	1-3 times/week	1-3 times/week	Once a day	1-3 times/week	Once or more than once a month	Never	Once a day	Once a day	Once or more than once a month	Once or more than once a month	1-3 times/week	1-3 times/week	1-3 times/week	1-3 times/week	Once or more than once a month	Never	Decreased	Never
60	58-72	Female	Muslim	SSC	Government Service Holder	10,001-40,000	10,001-40,000	1.57	50	20.2848	Normal	No	No	No	Type-1	2-5 years	I use oral anti diabetic drugs	Yes	Yes	Never	No	Few times/day	Few times/day	Once a day	Once a day	Never	Never	1-3 times/week	1-3 times/week	1-3 times/week	1-3 times/week	Once a day	Once a day	Once a day	4-6 times/week	Once a day	Once a day	Once a day	Once a day	Once a day	Once a day	Never	Never	Once or more than once a month	Once or more than once a month	Never	Never	No change	1-3 times/week
50	43-57	Female	Muslim	Illiterate	Housewife	10,001-40,000	<=10,000	1.68	55	19.487	Normal	Yes, it has decreased ≤5 kg	No	No	Type-1	2-5 years	I use oral anti diabetic drugs	No	Yes	Never	Yes, my disease self-management has declined	Once a day	Once a day	Few times/day	Few times/day	Never	Never	Few times/day	Once a day	Once a day	Once a day	1-3 times/week	Once or more than once a month	Once a day	Once a day	Few times/day	Few times/day	Few times/day	Few times/day	4-6 times/week	4-6 times/week	1-3 times/week	Once or more than once a month	1-3 times/week	1-3 times/week	Never	Never	No change	1-3 times/week
60	58-72	Female	Muslim	Illiterate	Housewife	10,001-40,000	<=10,000	1.7	55	19.0311	Normal	Yes, it has decreased ≤5 kg	No	No	Type-2	Over 10 years	I use oral anti diabetic drugs	No	Yes	Never	Yes, my disease self-management has declined	Once a day	Once a day	Few times/day	Few times/day	Never	Never	Never	Never	Once a day	Once a day	Once a day	Once a day	Once a day	Once a day	Few times/day	Few times/day	Once or more than once a month	Once or more than once a month	Once a day	Once a day	Never	Never	Never	Never	Never	Never	No change	Never
48	43-57	Male	Muslim	Graduate & above	Private Service Holder	40,001-70,000	10,001-40,000	1.63	75	28.2284	Overweight	Yes, it has decreased > 5 kg	No	No	Type-2	6-10 years	I use oral anti diabetic drugs	Yes	Yes	Sometimes	Yes, my disease self-management has improved	Few times/day	Few times/day	Once a day	Once a day	Never	Never	1-3 times/week	1-3 times/week	1-3 times/week	1-3 times/week	1-3 times/week	1-3 times/week	Once a day	Once a day	1-3 times/week	1-3 times/week	4-6 times/week	4-6 times/week	1-3 times/week	1-3 times/week	1-3 times/week	1-3 times/week	Once or more than once a month	Once or more than once a month	Never	Never	No change	Once a day
70	58-72	Female	Muslim	Primary	Others	<=10,000	<=10,000	1.5	63	28	Overweight	No	No	No	Type-2	Over 10 years	I use insulin & oral anti diabetic drug	Yes	Yes	Sometimes	Yes, my disease self-management has declined	Few times/day	Few times/day	Once a day	Once a day	Never	Never	1-3 times/week	1-3 times/week	1-3 times/week	1-3 times/week	Once a day	Once a day	Once a day	Once a day	Once or more than once a month	1-3 times/week	4-6 times/week	4-6 times/week	Never	Never	1-3 times/week	1-3 times/week	Once or more than once a month	Once or more than once a month	Never	Never	No change	Once a day
42	28-42	Female	Muslim	Graduate & above	Private Service Holder	10,001-40,000	10,001-40,000	1.6	65	25.3906	Overweight	Yes, it has decreased > 5 kg	No	No	Type-2	6-10 years	I use oral anti diabetic drugs	No	Yes	Sometimes	Yes, my disease self-management has improved	Few times/day	Few times/day	Once a day	Once a day	Never	Never	4-6 times/week	4-6 times/week	4-6 times/week	4-6 times/week	Once a day	Once a day	Once a day	Once a day	1-3 times/week	1-3 times/week	4-6 times/week	4-6 times/week	1-3 times/week	1-3 times/week	Once or more than once a month	Once or more than once a month	Once or more than once a month	Once or more than once a month	Never	Never	No change	Once a day
58	58-72	Male	Muslim	Primary	Business	>1,00,000	>1,00,000	1.63	67	25.2174	Overweight	Yes, it has increased ≤5 kg	No	No	Type-2	Over 10 years	I use insulin & oral anti diabetic drug	No	Yes	Sometimes	Yes, my disease self-management has declined	Few times/day	Few times/day	Once a day	Once a day	Never	Never	4-6 times/week	4-6 times/week	4-6 times/week	4-6 times/week	Once a day	Once a day	Once a day	Once a day	4-6 times/week	4-6 times/week	1-3 times/week	1-3 times/week	1-3 times/week	1-3 times/week	1-3 times/week	1-3 times/week	Never	Never	1-3 times/week	1-3 times/week	No change	Once a day
55	43-57	Male	Muslim	Graduate & above	Private Service Holder	70,001-1,00,000	70,001-1,00,000	1.65	68	24.977	Overweight	Yes, it has increased ≤5 kg	No	No	Type-2	Over 10 years	I use oral anti diabetic drugs	No	No	Never	No	Few times/day	Few times/day	Once a day	Once a day	Never	Never	4-6 times/week	4-6 times/week	4-6 times/week	4-6 times/week	Once a day	Once a day	Once a day	Once a day	1-3 times/week	1-3 times/week	4-6 times/week	4-6 times/week	1-3 times/week	1-3 times/week	1-3 times/week	1-3 times/week	Never	Never	Once or more than once a month	Once or more than once a month	No change	Once a day
50	43-57	Female	Muslim	HSC	Business	70,001-1,00,000	70,001-1,00,000	1.68	70	24.8016	Normal	Yes, it has increased ≤5 kg	No	No	Type-2	6-10 years	I use oral anti diabetic drugs	Yes	Yes	Sometimes	No	Few times/day	Few times/day	Once a day	Once a day	Never	Never	4-6 times/week	4-6 times/week	1-3 times/week	1-3 times/week	1-3 times/week	1-3 times/week	1-3 times/week	1-3 times/week	Never	Never	4-6 times/week	4-6 times/week	1-3 times/week	1-3 times/week	1-3 times/week	1-3 times/week	1-3 times/week	1-3 times/week	1-3 times/week	1-3 times/week	No change	Once a day
55	43-57	Male	Muslim	Illiterate	Others	<=10,000	<=10,000	1.68	55	19.487	Normal	No	No	No	Type-2	Under 2 years	I use insulin pens	No	No	Never	No	Few times/day	Few times/day	Never	Never	Never	Never	Once a day	Once a day	Once a day	Once a day	4-6 times/week	4-6 times/week	4-6 times/week	4-6 times/week	Once a day	Once a day	Few times/day	Few times/day	Never	Never	Never	Never	1-3 times/week	1-3 times/week	Never	Never	No change	Few times/day
65	58-72	Male	Muslim	SSC	Others	10,001-40,000	10,001-40,000	1.62	55	20.9572	Normal	No	No	No	Type-2	Over 10 years	I use oral anti diabetic drugs	No	No	Sometimes	No	Few times/day	Few times/day	Once a day	Once a day	Never	Never	Once a day	Once a day	Once a day	Once a day	Once a day	Once a day	Once a day	Once a day	1-3 times/week	1-3 times/week	1-3 times/week	1-3 times/week	Never	Never	Never	Never	4-6 times/week	4-6 times/week	Never	Never	No change	Never
43	43-57	Male	Muslim	Primary	Others	10,001-40,000	10,001-40,000	1.6	49	19.1406	Normal	Yes, it has decreased > 5 kg	No	No	Type-2	Over 10 years	I use insulin & oral anti diabetic drug	Yes	No	Never	No	Few times/day	Few times/day	Once a day	Once a day	Never	Never	4-6 times/week	4-6 times/week	Once a day	Once a day	Never	Never	Never	Never	1-3 times/week	1-3 times/week	4-6 times/week	4-6 times/week	Never	Never	Never	Never	Never	Never	Never	Never	No change	Few times/day
52	43-57	Female	Muslim	SSC	Housewife	10,001-40,000	10,001-40,000	1.57	70	28.3987	Overweight	Yes, it has increased ≤5 kg	No	No	Type-2	Over 10 years	I use oral anti diabetic drugs	No	No	Sometimes	No	Few times/day	Few times/day	Once a day	Once a day	Never	Never	Once a day	Once a day	Once a day	Once a day	1-3 times/week	1-3 times/week	4-6 times/week	4-6 times/week	1-3 times/week	1-3 times/week	Few times/day	Few times/day	4-6 times/week	4-6 times/week	Never	Never	Once a day	Once a day	Never	Never	No change	Few times/day
60	58-72	Female	Muslim	SSC	Private Service Holder	10,001-40,000	10,001-40,000	1.52	50	21.6413	Normal	Yes, it has increased ≤5 kg	No	No	Type-2	Over 10 years	I use insulin pens	Yes	No	Sometimes	No	Once a day	Once a day	Few times/day	Few times/day	Never	Never	Once a day	Once a day	Once a day	Once a day	1-3 times/week	1-3 times/week	1-3 times/week	1-3 times/week	1-3 times/week	1-3 times/week	Few times/day	Few times/day	4-6 times/week	4-6 times/week	Never	Never	Once a day	Once a day	Never	Never	No change	Never
60	58-72	Male	Muslim	SSC	Government Service Holder	10,001-40,000	10,001-40,000	1.6	56	21.875	Normal	Yes, it has decreased ≤5 kg	Yes	No	Type-2	Over 10 years	I use insulin pens	Yes	No	Sometimes	No	Few times/day	Few times/day	Once a day	Once a day	Never	Never	Once a day	Once a day	Once a day	Once a day	Once or more than once a month	Once or more than once a month	4-6 times/week	4-6 times/week	Once or more than once a month	Once or more than once a month	Once or more than once a month	Once or more than once a month	1-3 times/week	1-3 times/week	Never	Never	Never	Never	Never	Never	No change	Few times/day
40	28-42	Female	Muslim	SSC	Housewife	10,001-40,000	10,001-40,000	1.57	59	23.9361	Normal	Yes, it has decreased ≤5 kg	No	No	Type-2	Under 2 years	I use oral anti diabetic drugs	No	No	Sometimes	No	Once a day	Once a day	Few times/day	Few times/day	Never	Never	Once a day	Once a day	Once a day	Once a day	4-6 times/week	4-6 times/week	1-3 times/week	1-3 times/week	1-3 times/week	1-3 times/week	Once a day	Once a day	1-3 times/week	1-3 times/week	1-3 times/week	1-3 times/week	Once a day	Once a day	Never	Never	No change	Never
58	58-72	Female	Muslim	Primary	Housewife	10,001-40,000	10,001-40,000	1.5	61	27.1111	Overweight	Yes, it has decreased > 5 kg	No	No	Type-2	6-10 years	I use oral anti diabetic drugs	No	No	Sometimes	No	Few times/day	Few times/day	Once a day	Once a day	Never	Never	Once a day	Once a day	1-3 times/week	1-3 times/week	Never	Never	Once a day	Once a day	1-3 times/week	1-3 times/week	Once a day	Once a day	1-3 times/week	1-3 times/week	Never	Never	Once a day	Once a day	Never	Never	No change	4-6 times/week
70	58-72	Male	Muslim	Illiterate	Others	<=10,000	<=10,000	1.57	45	18.2563	Underweight	No	Yes	Yes	Type-2	6-10 years	I use insulin pens	No	No	Sometimes	No	Few times/day	Few times/day	Never	Never	Never	Never	Once a day	Once a day	4-6 times/week	4-6 times/week	Once a day	Once a day	1-3 times/week	1-3 times/week	4-6 times/week	4-6 times/week	Few times/day	Few times/day	Once or more than once a month	Once or more than once a month	Never	Never	Never	Never	Never	Never	No change	Few times/day
45	43-57	Male	Muslim	Graduate & above	Private Service Holder	10,001-40,000	10,001-40,000	1.6	85	33.2031	Obese	Yes, it has decreased > 5 kg	No	No	Type-2	Under 2 years	I use oral anti diabetic drugs	No	No	Sometimes	No	Once a day	Once a day	Few times/day	Few times/day	Never	Never	Once a day	Once a day	4-6 times/week	4-6 times/week	1-3 times/week	1-3 times/week	1-3 times/week	1-3 times/week	4-6 times/week	4-6 times/week	Once a day	Once a day	1-3 times/week	1-3 times/week	Never	Never	1-3 times/week	1-3 times/week	Never	Never	No change	Few times/day
35	28-42	Female	Muslim	Primary	Housewife	10,001-40,000	10,001-40,000	1.52	48	20.7756	Normal	Yes, it has decreased ≤5 kg	No	No	Type-2	6-10 years	I use oral anti diabetic drugs	Yes	No	Sometimes	No	Once a day	Once a day	Few times/day	Few times/day	Never	Never	Once a day	Once a day	4-6 times/week	4-6 times/week	1-3 times/week	1-3 times/week	1-3 times/week	1-3 times/week	1-3 times/week	1-3 times/week	Few times/day	Few times/day	4-6 times/week	4-6 times/week	Never	Never	1-3 times/week	1-3 times/week	Never	Never	No change	Few times/day
52	43-57	Female	Muslim	Primary	Housewife	10,001-40,000	10,001-40,000	1.52	57	24.6711	Normal	No	No	No	Type-2	Under 2 years	I use oral anti diabetic drugs	No	No	Sometimes	No	Few times/day	Few times/day	Never	Never	Never	Never	Once a day	Once a day	4-6 times/week	4-6 times/week	1-3 times/week	1-3 times/week	1-3 times/week	1-3 times/week	1-3 times/week	1-3 times/week	Few times/day	Few times/day	1-3 times/week	1-3 times/week	Never	Never	Never	Never	Never	Never	No change	Never
50	43-57	Female	Muslim	Primary	Housewife	<=10,000	<=10,000	1.47	55	25.4524	Overweight	No	No	No	Type-2	Over 10 years	I use insulin pens	Yes	No	Sometimes	No	Few times/day	Few times/day	Never	Never	Never	Never	Once a day	Once a day	4-6 times/week	4-6 times/week	1-3 times/week	1-3 times/week	1-3 times/week	1-3 times/week	4-6 times/week	4-6 times/week	Once a day	Once a day	Never	Never	Never	Never	Never	Never	Never	Never	No change	Never
70	58-72	Male	Muslim	Illiterate	Others	<=10,000	<=10,000	1.68	55	19.487	Normal	Yes, it has decreased ≤5 kg	Yes	No	Type-2	Under 2 years	I use oral anti diabetic drugs	No	No	Never	Yes, my disease self-management has declined	Few times/day	Once a day	4-6 times/week	Once a day	Never	Never	Once a day	Once a day	Once a day	Once a day	4-6 times/week	1-3 times/week	4-6 times/week	Once a day	Never	Never	Once a day	Once a day	1-3 times/week	1-3 times/week	Never	1-3 times/week	Never	Never	Never	Never	No change	4-6 times/week
50	43-57	Female	Muslim	Illiterate	Housewife	10,001-40,000	<=10,000	1.52	48	20.7756	Normal	Yes, it has decreased ≤5 kg	No	No	Type-2	Under 2 years	I use oral anti diabetic drugs	No	Yes	Never	Yes, my disease self-management has declined	Few times/day	Few times/day	4-6 times/week	4-6 times/week	Never	Never	Once or more than once a month	Once or more than once a month	1-3 times/week	1-3 times/week	Once or more than once a month	Once or more than once a month	1-3 times/week	1-3 times/week	Few times/day	Few times/day	Few times/day	Few times/day	1-3 times/week	1-3 times/week	Never	Never	1-3 times/week	1-3 times/week	Never	Never	No change	Never
35	28-42	Female	Muslim	Illiterate	Housewife	<=10,000	<=10,000	1.6	48	18.75	Normal	No	No	No	Type-2	2-5 years	I use oral anti diabetic drugs	No	Yes	Sometimes	No	Few times/day	Few times/day	Never	Never	Never	Never	1-3 times/week	1-3 times/week	4-6 times/week	4-6 times/week	Once or more than once a month	Once or more than once a month	Never	Never	1-3 times/week	1-3 times/week	Once a day	Once a day	Never	Never	Never	Never	1-3 times/week	1-3 times/week	Never	Never	No change	Never
45	43-57	Female	Muslim	SSC	Housewife	10,001-40,000	10,001-40,000	1.68	76	26.9274	Overweight	No	No	No	Type-2	Under 2 years	I use oral anti diabetic drugs	No	Yes	Sometimes	No	Few times/day	Few times/day	Never	Never	Never	Never	Never	Never	Once a day	Once a day	1-3 times/week	1-3 times/week	Once or more than once a month	Once or more than once a month	4-6 times/week	4-6 times/week	Once a day	Once a day	Once or more than once a month	Once or more than once a month	Never	Never	Once or more than once a month	Once or more than once a month	Never	Never	No change	Never
30	28-42	Female	Muslim	Graduate & above	Others	10,001-40,000	10,001-40,000	1.5	42	18.6667	Normal	Yes, it has decreased ≤5 kg	No	No	Type-1	Under 2 years	I use insulin pens	No	No	Sometimes	No	Once a day	Once a day	Few times/day	Few times/day	Never	Never	Few times/day	Few times/day	Few times/day	Few times/day	Never	Never	4-6 times/week	4-6 times/week	1-3 times/week	1-3 times/week	Few times/day	Few times/day	1-3 times/week	1-3 times/week	Never	Never	Once a day	Once a day	Never	Never	No change	Few times/day
43	43-57	Male	Muslim	Graduate & above	Private Service Holder	10,001-40,000	10,001-40,000	1.6	60	23.4375	Normal	No	Yes	Yes	Type-2	Over 10 years	I use oral anti diabetic drugs	No	Yes	Sometimes	No	Few times/day	Few times/day	Never	Never	Never	Never	Once a day	Once a day	4-6 times/week	4-6 times/week	4-6 times/week	4-6 times/week	1-3 times/week	1-3 times/week	4-6 times/week	4-6 times/week	Once a day	Once a day	Never	Never	Never	Never	1-3 times/week	1-3 times/week	Never	Never	No change	4-6 times/week
48	43-57	Male	Muslim	Illiterate	Business	10,001-40,000	10,001-40,000	1.6	52	20.3125	Normal	Yes, it has decreased > 5 kg	No	No	Type-2	6-10 years	I use insulin pens	Yes	Yes	Sometimes	No	Few times/day	Few times/day	Once a day	Once a day	Never	Never	Once a day	Once a day	1-3 times/week	1-3 times/week	Once or more than once a month	Once or more than once a month	Once or more than once a month	Once or more than once a month	1-3 times/week	1-3 times/week	Few times/day	Few times/day	Once or more than once a month	Once or more than once a month	Never	Never	Once a day	Once a day	Never	Never	No change	Few times/day
70	58-72	Female	Muslim	Primary	Others	<=10,000	<=10,000	1.6	70	27.3437	Overweight	Yes, it has increased ≤5 kg	No	No	Type-2	2-5 years	I use oral anti diabetic drugs	Yes	Yes	Sometimes	Yes, my disease self-management has improved	Few times/day	Few times/day	Once a day	Once a day	Never	Never	1-3 times/week	Once a day	1-3 times/week	1-3 times/week	1-3 times/week	1-3 times/week	1-3 times/week	Never	1-3 times/week	Never	4-6 times/week	4-6 times/week	Once or more than once a month	Once or more than once a month	Once or more than once a month	Once or more than once a month	Never	Never	Never	Never	No change	Once a day
55	43-57	Male	Muslim	Primary	Others	10,001-40,000	10,001-40,000	1.63	68	25.5937	Overweight	Yes, it has increased ≤5 kg	No	No	Type-2	2-5 years	I use oral anti diabetic drugs	Yes	No	Never	No	Few times/day	Few times/day	Once a day	Once a day	Never	Never	1-3 times/week	1-3 times/week	1-3 times/week	1-3 times/week	Once a day	Once a day	Once a day	Once a day	1-3 times/week	1-3 times/week	1-3 times/week	1-3 times/week	1-3 times/week	1-3 times/week	1-3 times/week	1-3 times/week	Never	Never	1-3 times/week	1-3 times/week	No change	Once a day
50	43-57	Female	Muslim	Graduate & above	Government Service Holder	10,001-40,000	10,001-40,000	1.68	67	23.7387	Normal	No	No	No	Type-2	6-10 years	I use oral anti diabetic drugs	Yes	Yes	Sometimes	No	Once a day	Once a day	Few times/day	Few times/day	Never	Never	1-3 times/week	1-3 times/week	1-3 times/week	1-3 times/week	1-3 times/week	1-3 times/week	1-3 times/week	1-3 times/week	1-3 times/week	1-3 times/week	4-6 times/week	4-6 times/week	Once or more than once a month	Once or more than once a month	Once or more than once a month	Once or more than once a month	Never	Never	Once a day	Once a day	No change	Once a day
50	43-57	Female	Muslim	Graduate & above	Government Service Holder	40,001-70,000	40,001-70,000	1.57	65	26.3702	Overweight	No	No	No	Type-2	6-10 years	I use oral anti diabetic drugs	Yes	No	Never	No	Few times/day	Few times/day	Once a day	Once a day	Never	Never	1-3 times/week	1-3 times/week	4-6 times/week	4-6 times/week	1-3 times/week	1-3 times/week	1-3 times/week	1-3 times/week	1-3 times/week	1-3 times/week	4-6 times/week	4-6 times/week	1-3 times/week	1-3 times/week	Once or more than once a month	Once or more than once a month	Never	Never	Once or more than once a month	1-3 times/week	Increased	Once a day
52	43-57	Male	Muslim	Graduate & above	Private Service Holder	70,001-1,00,000	40,001-70,000	1.7	65	22.4913	Normal	No	No	No	Type-2	6-10 years	I use oral anti diabetic drugs	No	Yes	Sometimes	No	Few times/day	Few times/day	Once a day	Once a day	Once a day	Once a day	Once a day	Once a day	Once a day	Once a day	1-3 times/week	1-3 times/week	1-3 times/week	1-3 times/week	1-3 times/week	1-3 times/week	Few times/day	Few times/day	1-3 times/week	1-3 times/week	Once or more than once a month	Once or more than once a month	Once a day	Once a day	Never	Never	No change	Few times/day
43	43-57	Female	Muslim	Graduate & above	Housewife	70,001-1,00,000	40,001-70,000	1.57	72	29.2101	Overweight	Yes, it has increased ≤5 kg	No	No	Type-2	6-10 years	I use oral anti diabetic drugs	Yes	Yes	Sometimes	No	Few times/day	Few times/day	Once a day	Once a day	4-6 times/week	4-6 times/week	Once a day	Once a day	Once a day	Once a day	1-3 times/week	1-3 times/week	1-3 times/week	1-3 times/week	1-3 times/week	1-3 times/week	Once a day	Once a day	Never	Never	Never	Never	Once a day	Once a day	Never	Never	No change	Few times/day
63	58-72	Female	Muslim	Illiterate	Housewife	10,001-40,000	10,001-40,000	1.6	65	25.3906	Overweight	Yes, it has increased ≤5 kg	No	No	Type-2	6-10 years	I use oral anti diabetic drugs	Yes	No	Sometimes	No	Few times/day	Few times/day	Never	Never	Never	Never	Once a day	Once a day	Once a day	Once a day	1-3 times/week	1-3 times/week	Never	Never	4-6 times/week	4-6 times/week	Once a day	Once a day	Never	Never	Never	Never	Once a day	Once a day	Never	Never	No change	Few times/day
58	58-72	Female	Muslim	Illiterate	Housewife	10,001-40,000	10,001-40,000	1.6	65	25.3906	Overweight	Yes, it has increased ≤5 kg	No	No	Type-2	2-5 years	I use oral anti diabetic drugs	No	No	Sometimes	No	Few times/day	Few times/day	Once a day	Once a day	Never	Never	Once a day	Once a day	4-6 times/week	4-6 times/week	1-3 times/week	1-3 times/week	Once or more than once a month	Once or more than once a month	1-3 times/week	1-3 times/week	Few times/day	Few times/day	Never	Never	Never	Never	Once a day	Once a day	Never	Never	No change	Few times/day
32	28-42	Male	Muslim	Graduate & above	Private Service Holder	10,001-40,000	10,001-40,000	1.57	55	22.3133	Normal	No	No	No	Type-2	6-10 years	I use oral anti diabetic drugs	Yes	No	Sometimes	No	Few times/day	Few times/day	Once a day	Once a day	Never	Never	Once a day	Once a day	Once a day	Once a day	1-3 times/week	1-3 times/week	4-6 times/week	4-6 times/week	1-3 times/week	1-3 times/week	Few times/day	Few times/day	Never	Never	Never	Never	Once a day	Once a day	Never	Never	No change	Few times/day
45	43-57	Female	Muslim	Graduate & above	Private Service Holder	40,001-70,000	40,001-70,000	1.63	65	24.4646	Normal	Yes, it has increased ≤5 kg	No	No	Type-2	2-5 years	I use oral anti diabetic drugs	Yes	No	Sometimes	No	Few times/day	Few times/day	Once a day	Once a day	Once a day	Once a day	Once a day	Once a day	Once a day	Once a day	1-3 times/week	1-3 times/week	1-3 times/week	1-3 times/week	1-3 times/week	1-3 times/week	Few times/day	Few times/day	Never	Never	Never	Never	Once a day	Once a day	Never	Never	No change	Few times/day
70	58-72	Male	Muslim	Graduate & above	Others	40,001-70,000	40,001-70,000	1.65	70	25.7117	Overweight	No	No	No	Type-2	Over 10 years	I use oral anti diabetic drugs	Yes	Yes	Sometimes	No	Few times/day	Few times/day	Once a day	Once a day	1-3 times/week	1-3 times/week	Once a day	Once a day	Once a day	Once a day	4-6 times/week	4-6 times/week	Once a day	Once a day	1-3 times/week	1-3 times/week	Few times/day	Few times/day	Never	Never	Never	Never	Once a day	Once a day	Never	Never	No change	Few times/day
70	58-72	Female	Muslim	SSC	Others	40,001-70,000	40,001-70,000	1.57	70	28.3987	Overweight	Yes, it has increased ≤5 kg	No	No	Type-2	6-10 years	I use insulin pens	Yes	Yes	Sometimes	No	Once a day	Once a day	Few times/day	Few times/day	1-3 times/week	1-3 times/week	Once a day	Once a day	Once a day	Once a day	1-3 times/week	1-3 times/week	4-6 times/week	4-6 times/week	1-3 times/week	1-3 times/week	Few times/day	Few times/day	1-3 times/week	1-3 times/week	Never	Never	Once a day	Once a day	Never	Never	No change	Few times/day
40	28-42	Female	Muslim	Graduate & above	Government Service Holder	40,001-70,000	40,001-70,000	1.6	60	23.4375	Normal	Yes, it has increased ≤5 kg	No	No	Type-2	2-5 years	I use oral anti diabetic drugs	Yes	Yes	Sometimes	No	Once a day	Once a day	Few times/day	Few times/day	4-6 times/week	4-6 times/week	Once a day	Once a day	Once a day	Once a day	1-3 times/week	1-3 times/week	1-3 times/week	1-3 times/week	1-3 times/week	1-3 times/week	Few times/day	Few times/day	Never	Never	Never	Never	Once a day	Once a day	Once a day	Once a day	No change	Few times/day
50	43-57	Male	Muslim	Graduate & above	Private Service Holder	40,001-70,000	10,001-40,000	1.7	68	23.5294	Normal	No	Yes	No	Type-2	6-10 years	I use insulin pens	Yes	Yes	Sometimes	No	Once a day	Once a day	Few times/day	Few times/day	4-6 times/week	4-6 times/week	Once a day	Once a day	Once a day	Once a day	1-3 times/week	1-3 times/week	Once a day	Once a day	1-3 times/week	1-3 times/week	Few times/day	Few times/day	Never	Never	Never	Never	Once a day	Once a day	Never	Never	No change	Few times/day
40	28-42	Female	Muslim	SSC	Housewife	10,001-40,000	10,001-40,000	1.57	55	22.3133	Normal	Yes, it has increased ≤5 kg	No	No	Type-2	6-10 years	I use insulin pens	No	No	Sometimes	No	Few times/day	Few times/day	Once a day	Once a day	Never	Never	Once a day	Once a day	Once a day	Once a day	1-3 times/week	1-3 times/week	4-6 times/week	4-6 times/week	1-3 times/week	1-3 times/week	Few times/day	Few times/day	Never	Never	Never	Never	Once a day	Once a day	Never	Never	No change	Few times/day
66	58-72	Male	Muslim	Graduate & above	Private Service Holder	10,001-40,000	10,001-40,000	1.65	65	23.8751	Normal	No	No	No	Type-2	6-10 years	I use oral anti diabetic drugs	No	No	Sometimes	No	Once a day	Once a day	Few times/day	Few times/day	Never	Never	Once a day	Once a day	Once a day	Once a day	1-3 times/week	1-3 times/week	4-6 times/week	4-6 times/week	1-3 times/week	1-3 times/week	4-6 times/week	4-6 times/week	Never	Never	Never	Never	Once a day	Once a day	Never	Never	No change	Few times/day
55	43-57	Male	Muslim	Graduate & above	Housewife	10,001-40,000	10,001-40,000	1.57	55	22.3133	Normal	No	No	No	Type-2	6-10 years	I use insulin pens	Yes	No	Sometimes	No	Once a day	Once a day	Few times/day	Few times/day	1-3 times/week	1-3 times/week	Once a day	Once a day	Once a day	Once a day	1-3 times/week	1-3 times/week	4-6 times/week	4-6 times/week	1-3 times/week	1-3 times/week	Few times/day	Few times/day	Never	Never	Never	Never	Once a day	Once a day	Never	Never	No change	Few times/day
53	43-57	Female	Muslim	Graduate & above	Housewife	>1,00,000	>1,00,000	1.63	68	25.5937	Overweight	Yes, it has increased ≤5 kg	No	No	Type-2	6-10 years	I use insulin pens	No	No	Sometimes	No	Once a day	Once a day	Few times/day	Few times/day	4-6 times/week	4-6 times/week	Once a day	Once a day	Once a day	Once a day	4-6 times/week	4-6 times/week	Once a day	Once a day	4-6 times/week	4-6 times/week	Few times/day	Few times/day	Never	Never	Never	Never	Once a day	Once a day	Never	Never	No change	Few times/day
39	28-42	Female	Muslim	Graduate & above	Housewife	70,001-1,00,000	40,001-70,000	1.57	60	24.3418	Normal	No	No	No	Type-2	2-5 years	I use oral anti diabetic drugs	No	Yes	Sometimes	Yes, my disease self-management has improved	Few times/day	Few times/day	Once a day	Once a day	Never	Never	1-3 times/week	1-3 times/week	1-3 times/week	4-6 times/week	1-3 times/week	1-3 times/week	1-3 times/week	1-3 times/week	1-3 times/week	1-3 times/week	4-6 times/week	4-6 times/week	1-3 times/week	1-3 times/week	1-3 times/week	1-3 times/week	Never	Never	1-3 times/week	1-3 times/week	No change	Once a day
46	43-57	Male	Muslim	Graduate & above	Government Service Holder	40,001-70,000	40,001-70,000	1.6	65	25.3906	Overweight	Yes, it has decreased > 5 kg	No	No	Type-2	2-5 years	I use oral anti diabetic drugs	No	Yes	Sometimes	Yes, my disease self-management has improved	Few times/day	Few times/day	Once a day	Once a day	Never	Never	1-3 times/week	1-3 times/week	1-3 times/week	1-3 times/week	1-3 times/week	1-3 times/week	Once a day	Once a day	1-3 times/week	1-3 times/week	4-6 times/week	4-6 times/week	Once or more than once a month	Once or more than once a month	Once or more than once a month	Once or more than once a month	Never	Once or more than once a month	Never	Never	No change	Once or more than once a month
51	43-57	Female	Muslim	Graduate & above	Private Service Holder	40,001-70,000	40,001-70,000	1.57	65	26.3702	Overweight	No	No	No	Type-2	6-10 years	I use oral anti diabetic drugs	No	No	Never	No	Few times/day	Few times/day	Once a day	Once a day	Never	Never	1-3 times/week	1-3 times/week	4-6 times/week	4-6 times/week	1-3 times/week	1-3 times/week	Never	Never	Never	Never	4-6 times/week	4-6 times/week	1-3 times/week	1-3 times/week	Once or more than once a month	Once or more than once a month	Never	Never	Never	Never	No change	Never
50	43-57	Female	Muslim	Graduate & above	Private Service Holder	>1,00,000	40,001-70,000	1.6	60	23.4375	Normal	No	No	No	Type-2	2-5 years	I use oral anti diabetic drugs	No	Yes	Sometimes	No	Once a day	Once a day	Few times/day	Few times/day	1-3 times/week	1-3 times/week	1-3 times/week	1-3 times/week	1-3 times/week	1-3 times/week	1-3 times/week	1-3 times/week	1-3 times/week	1-3 times/week	1-3 times/week	1-3 times/week	4-6 times/week	4-6 times/week	1-3 times/week	1-3 times/week	Once or more than once a month	Once or more than once a month	Once a day	Once a day	Never	Never	No change	Once a day
59	58-72	Male	Muslim	Graduate & above	Business	40,001-70,000	10,001-40,000	1.65	64	23.5078	Normal	No	No	No	Type-2	6-10 years	I use oral anti diabetic drugs	No	Yes	Sometimes	Yes, my disease self-management has improved	Few times/day	Few times/day	Once a day	Once a day	Never	Never	1-3 times/week	1-3 times/week	4-6 times/week	4-6 times/week	1-3 times/week	1-3 times/week	Once a day	Once a day	Once or more than once a month	Once or more than once a month	4-6 times/week	4-6 times/week	Once or more than once a month	1-3 times/week	Once or more than once a month	1-3 times/week	Never	Never	1-3 times/week	1-3 times/week	No change	1-3 times/week
67	58-72	Male	Muslim	Graduate & above	Others	10,001-40,000	10,001-40,000	1.68	60	21.2585	Normal	No	No	No	Type-2	Over 10 years	I use oral anti diabetic drugs	No	Yes	Sometimes	Yes, my disease self-management has improved	Few times/day	Few times/day	Once a day	Once a day	Never	Never	1-3 times/week	1-3 times/week	4-6 times/week	4-6 times/week	1-3 times/week	1-3 times/week	1-3 times/week	1-3 times/week	1-3 times/week	1-3 times/week	4-6 times/week	4-6 times/week	Once or more than once a month	Once or more than once a month	Once or more than once a month	Once or more than once a month	Once or more than once a month	Once or more than once a month	Once or more than once a month	Once or more than once a month	No change	1-3 times/week
55	43-57	Male	Muslim	Graduate & above	Others	40,001-70,000	10,001-40,000	1.65	70	25.7117	Overweight	No	No	No	Type-2	6-10 years	I use oral anti diabetic drugs	Yes	Yes	Sometimes	No	Few times/day	Few times/day	Once a day	1-3 times/week	Never	Never	1-3 times/week	1-3 times/week	1-3 times/week	1-3 times/week	1-3 times/week	1-3 times/week	Once a day	Once a day	1-3 times/week	1-3 times/week	4-6 times/week	4-6 times/week	Once or more than once a month	Once or more than once a month	Never	Never	Never	Once or more than once a month	Never	Never	No change	Never
53	43-57	Female	Muslim	Graduate & above	Government Service Holder	70,001-1,00,000	70,001-1,00,000	1.65	75	27.5482	Overweight	Yes, it has increased ≤5 kg	No	No	Type-2	Over 10 years	I use oral anti diabetic drugs	Yes	Yes	Sometimes	Yes, my disease self-management has improved	Few times/day	Few times/day	Once a day	Once a day	Never	Never	1-3 times/week	1-3 times/week	4-6 times/week	4-6 times/week	1-3 times/week	1-3 times/week	1-3 times/week	1-3 times/week	Once or more than once a month	Once or more than once a month	Once a day	Once a day	1-3 times/week	1-3 times/week	Once or more than once a month	Once or more than once a month	Once a day	Once a day	Never	Never	No change	Never
47	43-57	Female	Muslim	Graduate & above	Government Service Holder	>1,00,000	>1,00,000	1.52	58	25.1039	Overweight	Yes, it has decreased > 5 kg	No	No	Type-2	6-10 years	I use oral anti diabetic drugs	Yes	No	Sometimes	No	Few times/day	Few times/day	Once a day	Once a day	Never	Never	1-3 times/week	1-3 times/week	1-3 times/week	1-3 times/week	1-3 times/week	1-3 times/week	Never	Never	4-6 times/week	4-6 times/week	1-3 times/week	1-3 times/week	1-3 times/week	1-3 times/week	Once or more than once a month	Once or more than once a month	Never	Never	Never	Never	No change	Never
61	58-72	Female	Muslim	Graduate & above	Government Service Holder	>1,00,000	40,001-70,000	1.68	70	24.8016	Normal	Yes, it has increased ≤5 kg	No	No	Type-2	Over 10 years	I use insulin & oral anti diabetic drug	No	Yes	Sometimes	No	Few times/day	Few times/day	Once a day	Once a day	Never	Never	1-3 times/week	1-3 times/week	1-3 times/week	1-3 times/week	1-3 times/week	1-3 times/week	Never	Never	1-3 times/week	1-3 times/week	4-6 times/week	4-6 times/week	Once or more than once a month	Once or more than once a month	Once or more than once a month	Once or more than once a month	Never	Never	Never	Never	No change	Never
60	58-72	Male	Muslim	Graduate & above	Others	40,001-70,000	40,001-70,000	1.65	68	24.977	Overweight	No	No	No	Type-2	6-10 years	I use oral anti diabetic drugs	No	No	Sometimes	No	Once a day	Once a day	Few times/day	Few times/day	Never	Never	1-3 times/week	1-3 times/week	1-3 times/week	1-3 times/week	Once a day	Once a day	Once a day	Once a day	Never	Never	4-6 times/week	4-6 times/week	1-3 times/week	Once or more than once a month	1-3 times/week	Once or more than once a month	1-3 times/week	1-3 times/week	Never	Never	No change	Never
50	43-57	Female	Muslim	Graduate & above	Housewife	40,001-70,000	40,001-70,000	1.6	62	24.2187	Normal	No	No	No	Type-2	6-10 years	I use oral anti diabetic drugs	No	Yes	Sometimes	Yes, my disease self-management has improved	Few times/day	Few times/day	Once a day	Once a day	Never	Never	1-3 times/week	1-3 times/week	4-6 times/week	4-6 times/week	Once a day	Once a day	Once a day	Once a day	1-3 times/week	1-3 times/week	4-6 times/week	4-6 times/week	Once or more than once a month	Once or more than once a month	Once or more than once a month	Once or more than once a month	Never	Never	Never	Never	No change	Never
58	58-72	Female	Muslim	Graduate & above	Private Service Holder	40,001-70,000	40,001-70,000	1.68	65	23.03	Normal	No	No	No	Type-2	6-10 years	I use oral anti diabetic drugs	No	No	Sometimes	No	Few times/day	Few times/day	Once a day	Once a day	Never	Never	1-3 times/week	1-3 times/week	1-3 times/week	1-3 times/week	Once a day	Once a day	Once a day	Once a day	4-6 times/week	4-6 times/week	4-6 times/week	4-6 times/week	Once or more than once a month	Once or more than once a month	Once or more than once a month	Once or more than once a month	Never	Never	Never	Never	No change	Once a day
40	28-42	Female	Muslim	Graduate & above	Private Service Holder	10,001-40,000	<=10,000	1.63	52	19.5717	Normal	Yes, it has decreased ≤5 kg	No	No	Type-2	Under 2 years	I use oral anti diabetic drugs	Yes	Yes	Never	Yes, my disease self-management has declined	Few times/day	Few times/day	Once a day	Once a day	Never	Never	Once a day	Once a day	Once a day	Once a day	Once a day	Once a day	Once a day	Once a day	Few times/day	Few times/day	Once a day	Once a day	1-3 times/week	1-3 times/week	1-3 times/week	1-3 times/week	1-3 times/week	1-3 times/week	4-6 times/week	Never	Decreased	Few times/day
60	58-72	Male	Muslim	Illiterate	Others	10,001-40,000	<=10,000	1.72	65	21.9713	Normal	Yes, it has decreased ≤5 kg	Yes	Yes	Type-2	2-5 years	I use insulin & oral anti diabetic drug	No	Yes	Never	Yes, my disease self-management has declined	Few times/day	1-3 times/week	1-3 times/week	Few times/day	Never	Never	4-6 times/week	4-6 times/week	1-3 times/week	1-3 times/week	1-3 times/week	Never	1-3 times/week	Never	Once a day	Never	Once a day	Once a day	Once or more than once a month	Never	Never	Never	Never	Never	1-3 times/week	1-3 times/week	No change	Few times/day
60	58-72	Female	Muslim	Illiterate	Housewife	40,001-70,000	10,001-40,000	1.65	45	16.5289	Underweight	Yes, it has decreased ≤5 kg	No	No	Type-2	Over 10 years	I use insulin pens	Yes	No	Sometimes	No	Few times/day	Few times/day	Once a day	Once a day	Never	Never	Once a day	Once a day	1-3 times/week	1-3 times/week	1-3 times/week	1-3 times/week	1-3 times/week	1-3 times/week	4-6 times/week	4-6 times/week	Once a day	Once a day	1-3 times/week	1-3 times/week	Never	Never	Never	Never	Never	Never	No change	Never
50	43-57	Female	Muslim	Illiterate	Housewife	10,001-40,000	<=10,000	1.7	52	17.9931	Underweight	No	No	No	Type-2	2-5 years	I use insulin & oral anti diabetic drug	No	Yes	Never	Yes, my disease self-management has declined	Few times/day	Few times/day	Once a day	Once a day	Never	Never	Once a day	Once a day	Once a day	Few times/day	4-6 times/week	Once a day	Once a day	Once a day	1-3 times/week	1-3 times/week	Once a day	Once a day	Once a day	Once a day	Never	Never	Once or more than once a month	Never	1-3 times/week	1-3 times/week	No change	Never
65	58-72	Male	Muslim	Primary	Business	10,001-40,000	10,001-40,000	1.72	67	22.6474	Normal	Yes, it has decreased ≤5 kg	Yes	Yes	Type-2	6-10 years	I use insulin & oral anti diabetic drug	No	Yes	Never	Yes, my disease self-management has declined	Few times/day	Few times/day	Once a day	Once a day	Never	Never	Few times/day	Few times/day	Once a day	Once a day	Once a day	Once a day	1-3 times/week	1-3 times/week	Once a day	Once a day	Once a day	Once a day	Once a day	Once a day	1-3 times/week	Never	1-3 times/week	Never	Once a day	Never	Decreased	Few times/day
52	43-57	Female	Muslim	Primary	Housewife	<=10,000	<=10,000	1.57	65	26.3702	Overweight	Yes, it has increased >5 kg	No	No	Type-2	2-5 years	I use insulin pens	Yes	Yes	Sometimes	Yes, my disease self-management has improved	1-3 times/week	1-3 times/week	1-3 times/week	1-3 times/week	Never	Never	Once or more than once a month	Once or more than once a month	1-3 times/week	1-3 times/week	1-3 times/week	1-3 times/week	1-3 times/week	1-3 times/week	4-6 times/week	4-6 times/week	1-3 times/week	1-3 times/week	Never	Never	Never	Never	Never	Never	1-3 times/week	1-3 times/week	No change	Never
62	58-72	Female	Hindu	Primary	Housewife	<=10,000	<=10,000	1.52	63	27.268	Overweight	No	No	No	Type-2	Over 10 years	I use insulin pens	Yes	Yes	Sometimes	Yes, my disease self-management has improved	4-6 times/week	1-3 times/week	1-3 times/week	1-3 times/week	Never	Never	Never	Once or more than once a month	Once a day	Once a day	1-3 times/week	1-3 times/week	Once a day	Once a day	Once or more than once a month	Once or more than once a month	Once a day	Once a day	Never	Never	Never	Never	Never	Never	Never	Never	No change	Once or more than once a month
65	58-72	Female	Muslim	Primary	Housewife	70,001-1,00,000	70,001-1,00,000	1.3	60	35.503	Obese	Yes, it has decreased ≤5 kg	No	No	Type-2	Over 10 years	I use insulin pens	No	No	Sometimes	No	Once a day	Once a day	Once a day	Once a day	1-3 times/week	1-3 times/week	1-3 times/week	1-3 times/week	Once a day	Once a day	Never	Never	Never	Never	Once a day	Once a day	Once a day	Once a day	1-3 times/week	4-6 times/week	Never	Never	1-3 times/week	1-3 times/week	Once or more than once a month	Once or more than once a month	No change	Never
70	58-72	Female	Muslim	Illiterate	Housewife	<=10,000	<=10,000	1.57	60	24.3418	Normal	Yes, it has increased ≤5 kg	No	No	Type-2	Over 10 years	I use insulin & oral anti diabetic drug	Yes	Yes	Sometimes	Yes, my disease self-management has declined	Once a day	Once a day	1-3 times/week	1-3 times/week	Never	Never	1-3 times/week	1-3 times/week	1-3 times/week	1-3 times/week	Once a day	Once a day	Once or more than once a month	Once or more than once a month	1-3 times/week	1-3 times/week	1-3 times/week	1-3 times/week	Never	Never	Never	Never	Never	Never	Once a day	Once a day	No change	Once a day
64	58-72	Female	Others	Primary	Housewife	<=10,000	<=10,000	1.5	60	26.6667	Overweight	No	No	No	Type-2	6-10 years	I use oral anti diabetic drugs	No	Yes	Sometimes	No	Once a day	Once a day	Once a day	Once a day	Never	Never	Never	Never	1-3 times/week	1-3 times/week	1-3 times/week	1-3 times/week	Never	Never	1-3 times/week	1-3 times/week	Once a day	Once a day	Once or more than once a month	Once or more than once a month	Never	Never	Never	Never	Once or more than once a month	Once or more than once a month	No change	Once a day
55	43-57	Female	Muslim	Primary	Housewife	<=10,000	<=10,000	1.68	77	27.2817	Overweight	No	No	No	Type-2	Over 10 years	I use insulin & oral anti diabetic drug	Yes	Yes	Sometimes	Yes, my disease self-management has declined	Once a day	Once a day	1-3 times/week	1-3 times/week	Never	Never	Once or more than once a month	Once or more than once a month	1-3 times/week	1-3 times/week	Once a day	Once a day	Never	Never	1-3 times/week	1-3 times/week	1-3 times/week	1-3 times/week	Never	Never	Never	Never	Never	Never	Once a day	Once a day	No change	Once a day
70	58-72	Female	Muslim	Primary	Housewife	<=10,000	<=10,000	1.6	62	24.2187	Normal	Yes, it has decreased > 5 kg	No	No	Type-2	6-10 years	I use insulin pens	Yes	Yes	Sometimes	Yes, my disease self-management has declined	Once a day	Once a day	Once a day	Once a day	Never	Never	1-3 times/week	1-3 times/week	Once a day	Once a day	1-3 times/week	1-3 times/week	Once or more than once a month	Once or more than once a month	Once a day	Once a day	Once a day	Once a day	1-3 times/week	1-3 times/week	1-3 times/week	1-3 times/week	1-3 times/week	1-3 times/week	Never	Never	No change	Once a day
70	58-72	Female	Muslim	Primary	Housewife	<=10,000	<=10,000	1.57	60	24.3418	Normal	No	No	No	Type-2	Over 10 years	I use insulin & oral anti diabetic drug	Yes	No	Sometimes	Yes, my disease self-management has improved	Once a day	Once a day	1-3 times/week	1-3 times/week	Never	Never	Once or more than once a month	Once or more than once a month	1-3 times/week	1-3 times/week	Once a day	Once a day	Once or more than once a month	Once or more than once a month	1-3 times/week	1-3 times/week	1-3 times/week	1-3 times/week	Never	Never	Never	Never	Never	Never	Once a day	Once a day	No change	Once a day
50	43-57	Female	Muslim	SSC	Housewife	<=10,000	<=10,000	1.65	54	19.8347	Normal	No	No	No	Type-2	2-5 years	I use oral anti diabetic drugs	No	No	Sometimes	Yes, my disease self-management has improved	Few times/day	Few times/day	Once a day	Once a day	Never	Never	1-3 times/week	1-3 times/week	1-3 times/week	1-3 times/week	Once a day	Once a day	1-3 times/week	1-3 times/week	1-3 times/week	1-3 times/week	1-3 times/week	1-3 times/week	Never	Never	Never	Never	Once or more than once a month	Once or more than once a month	Once a day	Once a day	No change	Once a day
40	28-42	Female	Muslim	Graduate & above	Private Service Holder	40,001-70,000	40,001-70,000	1.57	56	22.719	Normal	No	No	No	Type-2	2-5 years	I use insulin pens	Yes	Yes	Sometimes	Yes, my disease self-management has declined	Once a day	Once a day	Once a day	Once a day	Once or more than once a month	Once or more than once a month	1-3 times/week	1-3 times/week	Once a day	Once a day	Once a day	Once a day	1-3 times/week	1-3 times/week	1-3 times/week	1-3 times/week	Once a day	Once a day	Once or more than once a month	Once or more than once a month	Once or more than once a month	Once or more than once a month	Once or more than once a month	Once or more than once a month	Once or more than once a month	Once or more than once a month	No change	Once a day
53	43-57	Female	Muslim	Primary	Housewife	<=10,000	<=10,000	1.6	82	32.0312	Obese	Yes, it has increased ≤5 kg	No	No	Type-2	Over 10 years	I use insulin & oral anti diabetic drug	Yes	Yes	Sometimes	Yes, my disease self-management has improved	Once a day	Once a day	Few times/day	Few times/day	Never	Never	Once or more than once a month	Once or more than once a month	4-6 times/week	4-6 times/week	1-3 times/week	1-3 times/week	Once a day	Once a day	1-3 times/week	1-3 times/week	4-6 times/week	4-6 times/week	Once or more than once a month	Once or more than once a month	Once or more than once a month	Once or more than once a month	Never	Never	Once a day	Once a day	No change	Once a day
65	58-72	Female	Muslim	Primary	Housewife	<=10,000	<=10,000	1.55	55	22.8928	Normal	No	No	No	Type-2	Over 10 years	I use oral anti diabetic drugs	No	Yes	Sometimes	Yes, my disease self-management has declined	Few times/day	Once a day	Once a day	Never	Never	Never	Never	Never	4-6 times/week	Once or more than once a month	1-3 times/week	1-3 times/week	Never	Never	1-3 times/week	1-3 times/week	4-6 times/week	4-6 times/week	Once or more than once a month	Once or more than once a month	Once or more than once a month	Once or more than once a month	Never	Never	Never	Never	No change	Never
49	43-57	Male	Muslim	HSC	Others	40,001-70,000	40,001-70,000	1.7	59	20.4152	Normal	Yes, it has decreased > 5 kg	Yes	Yes	Type-2	Over 10 years	I use oral anti diabetic drugs	Yes	Yes	Sometimes	No	Once a day	Once a day	Few times/day	Few times/day	Never	Never	1-3 times/week	1-3 times/week	4-6 times/week	4-6 times/week	1-3 times/week	1-3 times/week	Once a day	Once a day	Once a day	Once a day	4-6 times/week	4-6 times/week	1-3 times/week	1-3 times/week	1-3 times/week	1-3 times/week	Once or more than once a month	Once or more than once a month	Once a day	Once a day	No change	Once a day
52	43-57	Male	Muslim	Graduate & above	Others	10,001-40,000	10,001-40,000	1.68	60	21.2585	Normal	No	Yes	Yes	Type-2	Over 10 years	I use insulin & oral anti diabetic drug	Yes	Yes	Sometimes	No	Once a day	Once a day	Few times/day	Few times/day	Never	Never	1-3 times/week	1-3 times/week	1-3 times/week	1-3 times/week	Once a day	Once a day	Once a day	Once a day	1-3 times/week	1-3 times/week	4-6 times/week	4-6 times/week	4-6 times/week	Once or more than once a month	Once or more than once a month	Once or more than once a month	Never	Never	Never	Never	No change	Once a day
45	43-57	Female	Muslim	Graduate & above	Private Service Holder	70,001-1,00,000	70,001-1,00,000	1.75	75	24.4898	Normal	Yes, it has increased ≤5 kg	Yes	Yes	Type-2	6-10 years	I use oral anti diabetic drugs	No	No	Sometimes	No	Few times/day	Few times/day	Once a day	Once a day	Never	Never	Once or more than once a month	Once or more than once a month	4-6 times/week	4-6 times/week	1-3 times/week	1-3 times/week	Once a day	Once a day	1-3 times/week	1-3 times/week	4-6 times/week	4-6 times/week	Once or more than once a month	Once or more than once a month	Once or more than once a month	Once or more than once a month	Never	Never	Once a day	Once a day	No change	Once a day
68	58-72	Female	Muslim	Primary	Others	<=10,000	<=10,000	1.6	75	29.2969	Overweight	Yes, it has decreased > 5 kg	No	No	Type-2	6-10 years	I use insulin & oral anti diabetic drug	No	Yes	Sometimes	Yes, my disease self-management has declined	Few times/day	Few times/day	Once a day	Once a day	Never	Never	1-3 times/week	1-3 times/week	4-6 times/week	4-6 times/week	Once a day	Once a day	Once a day	Once a day	1-3 times/week	1-3 times/week	4-6 times/week	4-6 times/week	Few times/day	Few times/day	4-6 times/week	4-6 times/week	Never	Never	Few times/day	Few times/day	No change	Once a day
70	58-72	Female	Muslim	Primary	Housewife	<=10,000	<=10,000	1.63	58	21.83	Normal	No	No	No	Type-2	Over 10 years	I use insulin & oral anti diabetic drug	Yes	Yes	Sometimes	Yes, my disease self-management has improved	Few times/day	Few times/day	Once a day	Once a day	Never	Never	1-3 times/week	1-3 times/week	4-6 times/week	4-6 times/week	4-6 times/week	4-6 times/week	Once a day	Once a day	Once or more than once a month	Once or more than once a month	4-6 times/week	4-6 times/week	Never	Never	Never	Never	Never	Never	Never	Never	No change	Never
49	43-57	Female	Muslim	Graduate & above	Others	<=10,000	<=10,000	1.57	60	24.3418	Normal	Yes, it has increased >5 kg	No	No	Type-2	6-10 years	I use insulin & oral anti diabetic drug	Yes	Yes	Sometimes	Yes, my disease self-management has improved	Once a day	Once a day	Once a day	Once a day	Never	Never	Never	Never	1-3 times/week	1-3 times/week	1-3 times/week	1-3 times/week	Never	Never	1-3 times/week	1-3 times/week	1-3 times/week	1-3 times/week	1-3 times/week	1-3 times/week	1-3 times/week	1-3 times/week	Once or more than once a month	Once or more than once a month	Never	Never	No change	Never
42	28-42	Male	Muslim	Graduate & above	Private Service Holder	10,001-40,000	10,001-40,000	1.65	65	23.8751	Normal	No	No	No	Type-2	6-10 years	I use oral anti diabetic drugs	Yes	Yes	Sometimes	No	Once a day	Once a day	Few times/day	Few times/day	Never	Never	1-3 times/week	1-3 times/week	4-6 times/week	4-6 times/week	1-3 times/week	1-3 times/week	Once a day	Once a day	Never	Never	1-3 times/week	1-3 times/week	Once or more than once a month	Once or more than once a month	Once or more than once a month	Once or more than once a month	Never	Never	Once or more than once a month	Once or more than once a month	No change	Never
53	43-57	Female	Muslim	Graduate & above	Housewife	40,001-70,000	40,001-70,000	1.63	75	28.2284	Overweight	Yes, it has increased ≤5 kg	No	No	Type-2	Over 10 years	I use insulin & oral anti diabetic drug	Yes	Yes	Sometimes	Yes, my disease self-management has declined	Few times/day	Few times/day	Once a day	Once a day	Never	Never	Never	Never	1-3 times/week	1-3 times/week	1-3 times/week	1-3 times/week	Once a day	Once a day	1-3 times/week	1-3 times/week	4-6 times/week	4-6 times/week	Once or more than once a month	Once or more than once a month	Once or more than once a month	Once or more than once a month	Never	Never	Never	Never	No change	Once a day
62	58-72	Male	Muslim	Graduate & above	Government Service Holder	>1,00,000	>1,00,000	1.63	65	24.4646	Normal	No	No	No	Type-2	Over 10 years	I use insulin & oral anti diabetic drug	No	No	Never	No	Few times/day	Few times/day	Once a day	Once a day	Never	Never	1-3 times/week	1-3 times/week	4-6 times/week	4-6 times/week	1-3 times/week	1-3 times/week	1-3 times/week	1-3 times/week	1-3 times/week	1-3 times/week	4-6 times/week	4-6 times/week	Once or more than once a month	Once or more than once a month	Once or more than once a month	Once or more than once a month	Once or more than once a month	Once or more than once a month	Never	Never	No change	1-3 times/week
41	28-42	Male	Muslim	Graduate & above	Private Service Holder	>1,00,000	>1,00,000	1.6	62	24.2187	Normal	No	No	No	Type-2	6-10 years	I use oral anti diabetic drugs	Yes	No	Sometimes	Yes, my disease self-management has declined	Few times/day	Once a day	Once a day	Few times/day	Never	Never	1-3 times/week	1-3 times/week	1-3 times/week	1-3 times/week	1-3 times/week	1-3 times/week	1-3 times/week	1-3 times/week	4-6 times/week	4-6 times/week	4-6 times/week	4-6 times/week	Once or more than once a month	Once or more than once a month	Once or more than once a month	Once or more than once a month	Never	1-3 times/week	Never	Never	No change	Once a day
38	28-42	Female	Muslim	Graduate & above	Housewife	10,001-40,000	10,001-40,000	1.57	70	28.3987	Overweight	Yes, it has increased ≤5 kg	No	No	Type-2	2-5 years	I use insulin pens	Yes	No	Sometimes	No	Few times/day	Few times/day	Once a day	Once a day	Never	Never	4-6 times/week	4-6 times/week	Once a day	Once a day	1-3 times/week	1-3 times/week	1-3 times/week	1-3 times/week	4-6 times/week	4-6 times/week	Few times/day	Few times/day	1-3 times/week	1-3 times/week	Once or more than once a month	1-3 times/week	4-6 times/week	4-6 times/week	1-3 times/week	1-3 times/week	No change	Few times/day
45	43-57	Female	Muslim	Graduate & above	Housewife	40,001-70,000	40,001-70,000	1.57	72	29.2101	Overweight	Yes, it has increased ≤5 kg	No	No	Type-2	2-5 years	I use insulin pens	Yes	Yes	Sometimes	No	Few times/day	Few times/day	Once a day	Once a day	4-6 times/week	4-6 times/week	Once a day	Once a day	Once a day	Once a day	1-3 times/week	1-3 times/week	1-3 times/week	1-3 times/week	1-3 times/week	1-3 times/week	Once a day	Once a day	Once or more than once a month	Once or more than once a month	1-3 times/week	1-3 times/week	Once a day	Once a day	Never	Never	No change	Few times/day
51	43-57	Male	Muslim	Graduate & above	Private Service Holder	40,001-70,000	40,001-70,000	1.68	76	26.9274	Overweight	Yes, it has increased ≤5 kg	Yes	Yes	Type-2	6-10 years	I use insulin pens	Yes	Yes	Sometimes	No	Few times/day	Few times/day	Once a day	Once a day	4-6 times/week	4-6 times/week	1-3 times/week	1-3 times/week	Few times/day	Few times/day	1-3 times/week	1-3 times/week	1-3 times/week	1-3 times/week	1-3 times/week	1-3 times/week	1-3 times/week	1-3 times/week	1-3 times/week	1-3 times/week	1-3 times/week	1-3 times/week	Once or more than once a month	Once or more than once a month	1-3 times/week	1-3 times/week	No change	Few times/day
54	43-57	Male	Muslim	Graduate & above	Government Service Holder	40,001-70,000	40,001-70,000	1.65	55	20.202	Normal	Yes, it has decreased > 5 kg	No	No	Type-2	Over 10 years	I use insulin pens	Yes	No	Sometimes	Yes, my disease self-management has improved	Few times/day	Few times/day	Once a day	Once a day	Never	Never	Never	Never	Once a day	Once a day	4-6 times/week	4-6 times/week	1-3 times/week	1-3 times/week	1-3 times/week	1-3 times/week	Once a day	Once a day	1-3 times/week	1-3 times/week	Never	Never	Never	Never	Never	Never	No change	Once a day
52	43-57	Male	Muslim	Graduate & above	Private Service Holder	>1,00,000	>1,00,000	1.83	70	20.9024	Normal	No	No	No	Type-2	2-5 years	I use insulin pens	Yes	No	Sometimes	Yes, my disease self-management has improved	Once a day	Once a day	Few times/day	Few times/day	Once a day	Once a day	1-3 times/week	1-3 times/week	Once a day	Once a day	1-3 times/week	1-3 times/week	Once a day	Once a day	1-3 times/week	1-3 times/week	Few times/day	Few times/day	1-3 times/week	1-3 times/week	Once or more than once a month	Once or more than once a month	Once a day	Once a day	Once a day	Once a day	No change	Once a day
42	28-42	Male	Muslim	Graduate & above	Business	>1,00,000	>1,00,000	1.6	60	23.4375	Normal	Yes, it has increased ≤5 kg	No	No	Type-2	6-10 years	I use oral anti diabetic drugs	No	Yes	Sometimes	No	Once a day	Once a day	Few times/day	Few times/day	4-6 times/week	4-6 times/week	1-3 times/week	1-3 times/week	Once a day	Once a day	4-6 times/week	4-6 times/week	4-6 times/week	4-6 times/week	1-3 times/week	1-3 times/week	Few times/day	Few times/day	1-3 times/week	1-3 times/week	1-3 times/week	1-3 times/week	Once a day	Once a day	1-3 times/week	1-3 times/week	No change	Once a day
65	58-72	Male	Muslim	Graduate & above	Government Service Holder	70,001-1,00,000	70,001-1,00,000	1.68	75	26.5731	Overweight	No	No	No	Type-2	2-5 years	I use insulin pens	No	No	Sometimes	Yes, my disease self-management has improved	Once a day	Once a day	1-3 times/week	1-3 times/week	Never	Never	Once a day	Once a day	Once a day	Once a day	Once a day	Once a day	1-3 times/week	1-3 times/week	Once a day	Once a day	1-3 times/week	1-3 times/week	Once or more than once a month	Once or more than once a month	Once or more than once a month	Once or more than once a month	Never	Never	Never	Never	No change	Once a day
62	58-72	Female	Muslim	Illiterate	Housewife	<=10,000	<=10,000	1.55	75	31.2175	Obese	No	No	No	Type-2	Over 10 years	I use insulin & oral anti diabetic drug	No	No	Never	No	Once a day	Once a day	1-3 times/week	1-3 times/week	Never	Never	Once or more than once a month	Once or more than once a month	Once a day	Once a day	1-3 times/week	1-3 times/week	Once or more than once a month	Once or more than once a month	1-3 times/week	1-3 times/week	Once a day	Once a day	Once or more than once a month	Once or more than once a month	1-3 times/week	1-3 times/week	1-3 times/week	1-3 times/week	Once or more than once a month	Once or more than once a month	Increased	1-3 times/week
43	43-57	Female	Muslim	Primary	Housewife	40,001-70,000	40,001-70,000	1.6	74	28.9062	Overweight	No	No	No	Type-2	6-10 years	I use oral anti diabetic drugs	No	No	Sometimes	Yes, my disease self-management has declined	Once a day	Once a day	Once a day	Once a day	Never	Never	1-3 times/week	1-3 times/week	Once a day	Once a day	1-3 times/week	1-3 times/week	Once a day	Once a day	Never	Never	Once a day	Once a day	Once or more than once a month	Once or more than once a month	Never	Never	Once or more than once a month	Once or more than once a month	Never	Never	No change	Never
53	43-57	Female	Muslim	Primary	Housewife	<=10,000	<=10,000	1.55	67	27.8876	Overweight	No	No	No	Type-2	Over 10 years	I use insulin pens	Yes	Yes	Sometimes	No	Once a day	Once a day	Once a day	Once a day	Once or more than once a month	Never	1-3 times/week	1-3 times/week	Once a day	Once a day	1-3 times/week	1-3 times/week	1-3 times/week	1-3 times/week	1-3 times/week	1-3 times/week	Once a day	Once a day	Never	Never	Never	Never	Once or more than once a month	Never	Never	Never	No change	Never
56	43-57	Female	Muslim	Illiterate	Housewife	<=10,000	<=10,000	1.6	73	28.5156	Overweight	Yes, it has increased ≤5 kg	No	No	Type-2	Over 10 years	I use insulin & oral anti diabetic drug	Yes	Yes	<2 times/day	Yes, my disease self-management has improved	Few times/day	Few times/day	Once a day	Once a day	Never	Never	Once a day	Once a day	Once or more than once a month	Once or more than once a month	Never	Never	Never	Never	Once a day	Once a day	1-3 times/week	1-3 times/week	Never	Never	1-3 times/week	1-3 times/week	1-3 times/week	1-3 times/week	Never	Never	No change	Never
30	28-42	Female	Muslim	Primary	Housewife	<=10,000	<=10,000	1.52	43	18.6115	Normal	No	No	No	Type-2	Over 10 years	I use insulin & oral anti diabetic drug	No	No	Sometimes	Yes, my disease self-management has declined	Once a day	Once a day	Once a day	Once a day	Never	Never	1-3 times/week	1-3 times/week	1-3 times/week	1-3 times/week	1-3 times/week	1-3 times/week	Never	Never	Never	Never	Once a day	Once a day	Never	Never	Never	Never	Never	Never	Once a day	Once a day	No change	Once a day
65	58-72	Female	Muslim	Illiterate	Housewife	<=10,000	<=10,000	1.57	58	23.5304	Normal	Yes, it has decreased ≤5 kg	No	No	Type-2	Over 10 years	I use insulin & oral anti diabetic drug	Yes	Yes	Sometimes	Yes, my disease self-management has improved	Few times/day	Few times/day	Once a day	Once a day	Never	Never	1-3 times/week	1-3 times/week	Once a day	Once a day	Never	Never	1-3 times/week	1-3 times/week	Once a day	Once a day	1-3 times/week	1-3 times/week	Never	Never	Never	Never	Never	Never	Once a day	Once a day	No change	Few times/day
55	43-57	Female	Muslim	SSC	Housewife	<=10,000	<=10,000	1.63	64	24.0882	Normal	Yes, it has increased >5 kg	No	No	Type-2	2-5 years	I use oral anti diabetic drugs	Yes	Yes	Never	Yes, my disease self-management has declined	Once a day	Once a day	Once a day	Once a day	Once or more than once a month	Never	1-3 times/week	1-3 times/week	Once a day	Once a day	Once a day	Once a day	Once a day	Once a day	1-3 times/week	1-3 times/week	Once a day	Once a day	1-3 times/week	1-3 times/week	Once or more than once a month	Once or more than once a month	Once or more than once a month	Once or more than once a month	Never	Never	No change	1-3 times/week
70	58-72	Male	Muslim	SSC	Private Service Holder	10,001-40,000	10,001-40,000	1.6	57	22.2656	Normal	Yes, it has decreased ≤5 kg	No	No	Type-2	Over 10 years	I use oral anti diabetic drugs	No	Yes	Sometimes	Yes, my disease self-management has declined	Once a day	Once a day	Once a day	Once a day	Never	Never	Once a day	Once a day	Once a day	Once a day	Once a day	Once a day	Once a day	Once a day	Once a day	Once a day	Once a day	Once a day	Once a day	Once a day	Never	Never	Never	Never	Once a day	Once a day	No change	Once a day
52	43-57	Female	Muslim	SSC	Housewife	40,001-70,000	40,001-70,000	1.45	49	23.3056	Normal	No	No	No	Type-2	Under 2 years	I use oral anti diabetic drugs	No	No	Never	Yes, my disease self-management has improved	Once a day	Once a day	Once a day	Once a day	Once or more than once a month	Once or more than once a month	1-3 times/week	1-3 times/week	Once a day	Once a day	Once a day	Once a day	Once a day	Once a day	Once a day	Once a day	Once a day	Once a day	1-3 times/week	1-3 times/week	1-3 times/week	1-3 times/week	1-3 times/week	1-3 times/week	Once or more than once a month	Once or more than once a month	Increased	Once a day
58	58-72	Male	Muslim	Primary	Others	<=10,000	<=10,000	1.63	66	24.841	Normal	Yes, it has decreased ≤5 kg	No	No	Type-2	2-5 years	I use oral anti diabetic drugs	No	Yes	Sometimes	Yes, my disease self-management has declined	Few times/day	Few times/day	Once a day	Once a day	Never	Never	1-3 times/week	1-3 times/week	Once a day	Once a day	1-3 times/week	1-3 times/week	1-3 times/week	1-3 times/week	Once a day	Once a day	1-3 times/week	1-3 times/week	Never	Never	Never	Never	Never	Never	Once a day	Once a day	No change	Once a day
60	58-72	Female	Muslim	Illiterate	Housewife	<=10,000	<=10,000	1.55	75	31.2175	Obese	Yes, it has increased ≤5 kg	No	No	Type-2	6-10 years	I use insulin & oral anti diabetic drug	No	No	Sometimes	Yes, my disease self-management has declined	Once a day	Once a day	Once a day	Once a day	1-3 times/week	1-3 times/week	1-3 times/week	1-3 times/week	Once a day	Once a day	1-3 times/week	1-3 times/week	1-3 times/week	1-3 times/week	Once a day	Once a day	Once a day	Once a day	1-3 times/week	1-3 times/week	Once or more than once a month	Once or more than once a month	Once or more than once a month	Once or more than once a month	Never	Never	No change	Once a day
50	43-57	Female	Muslim	Illiterate	Housewife	<=10,000	<=10,000	1.55	60	24.974	Overweight	Yes, it has decreased ≤5 kg	No	No	Type-2	Over 10 years	I use insulin & oral anti diabetic drug	No	Yes	Sometimes	Yes, my disease self-management has declined	Few times/day	Few times/day	Once a day	Once a day	Never	Never	1-3 times/week	1-3 times/week	Once a day	Once a day	Never	Never	Never	Never	Once a day	Once a day	1-3 times/week	1-3 times/week	Never	Never	Never	Never	1-3 times/week	1-3 times/week	Once a day	Once a day	No change	Never
60	58-72	Male	Muslim	Primary	Private Service Holder	40,001-70,000	40,001-70,000	1.68	69	24.4473	Normal	Yes, it has decreased > 5 kg	No	No	Type-2	Over 10 years	I use oral anti diabetic drugs	No	Yes	Sometimes	Yes, my disease self-management has declined	Once a day	Once a day	Once a day	Once a day	Never	Never	1-3 times/week	1-3 times/week	Once a day	Once a day	Once a day	Once a day	Once a day	Once a day	1-3 times/week	1-3 times/week	Once a day	Once a day	Once or more than once a month	Once or more than once a month	Once or more than once a month	Never	Once or more than once a month	Once or more than once a month	Never	Never	No change	1-3 times/week
57	43-57	Female	Muslim	Graduate & above	Housewife	40,001-70,000	40,001-70,000	1.6	57	22.2656	Normal	Yes, it has decreased ≤5 kg	No	No	Type-2	6-10 years	I use insulin & oral anti diabetic drug	Yes	Yes	Sometimes	No	1-3 times/week	1-3 times/week	Once a day	Once a day	1-3 times/week	1-3 times/week	1-3 times/week	1-3 times/week	Once a day	Once a day	Once a day	Once a day	1-3 times/week	1-3 times/week	1-3 times/week	1-3 times/week	1-3 times/week	1-3 times/week	Once a day	Once a day	Never	Never	1-3 times/week	1-3 times/week	Once a day	Once a day	No change	Once a day
40	28-42	Female	Muslim	Graduate & above	Government Service Holder	40,001-70,000	40,001-70,000	1.55	80	33.2986	Obese	No	No	No	Type-2	2-5 years	I use insulin pens	Yes	Yes	Sometimes	Yes, my disease self-management has improved	Once a day	Once a day	Few times/day	Few times/day	1-3 times/week	1-3 times/week	Once a day	Once a day	Once a day	Once a day	1-3 times/week	1-3 times/week	Never	Never	Once a day	Once a day	1-3 times/week	1-3 times/week	1-3 times/week	1-3 times/week	1-3 times/week	1-3 times/week	Never	Never	Once a day	Once a day	No change	1-3 times/week
50	43-57	Female	Muslim	Primary	Housewife	70,001-1,00,000	70,001-1,00,000	1.6	75	29.2969	Overweight	Yes, it has increased ≤5 kg	No	No	Type-2	Under 2 years	I use oral anti diabetic drugs	No	No	Sometimes	Yes, my disease self-management has improved	Few times/day	Few times/day	Once a day	Once a day	1-3 times/week	1-3 times/week	Once a day	Once a day	Few times/day	Few times/day	Once a day	Once a day	Never	Never	Once a day	Once a day	Few times/day	Few times/day	Once a day	Once a day	1-3 times/week	1-3 times/week	1-3 times/week	1-3 times/week	Once a day	Once a day	No change	Few times/day
32	28-42	Female	Muslim	Primary	Housewife	40,001-70,000	40,001-70,000	1.6	70	27.3437	Overweight	Yes, it has increased ≤5 kg	No	No	Type-2	2-5 years	I use oral anti diabetic drugs	No	Yes	Never	No	Once a day	Once a day	Once a day	Once a day	Once or more than once a month	Once or more than once a month	1-3 times/week	1-3 times/week	Once a day	Once a day	Once a day	Once a day	Once a day	Once a day	1-3 times/week	1-3 times/week	Once a day	Once a day	1-3 times/week	1-3 times/week	Once or more than once a month	Once or more than once a month	Once or more than once a month	Once or more than once a month	Once or more than once a month	Once or more than once a month	No change	1-3 times/week
50	43-57	Female	Muslim	Primary	Housewife	40,001-70,000	40,001-70,000	1.5	60	26.6667	Overweight	No	No	No	Type-2	6-10 years	I use oral anti diabetic drugs	No	No	Never	No	Once a day	Once a day	Once a day	Once a day	Never	Never	1-3 times/week	1-3 times/week	1-3 times/week	1-3 times/week	1-3 times/week	1-3 times/week	1-3 times/week	1-3 times/week	1-3 times/week	1-3 times/week	Once a day	Once a day	Once or more than once a month	Once or more than once a month	Once or more than once a month	Once or more than once a month	Once or more than once a month	Once or more than once a month	Once or more than once a month	Once or more than once a month	No change	Never
48	43-57	Male	Muslim	Graduate & above	Private Service Holder	40,001-70,000	40,001-70,000	1.68	65	23.03	Normal	No	No	No	Type-2	6-10 years	I use oral anti diabetic drugs	No	Yes	Sometimes	Yes, my disease self-management has improved	Once a day	Once a day	Once a day	Once a day	Never	Never	1-3 times/week	1-3 times/week	Once a day	Once a day	Once a day	Once a day	1-3 times/week	1-3 times/week	Once a day	Once a day	Once a day	Once a day	1-3 times/week	1-3 times/week	Never	Never	Once or more than once a month	Once or more than once a month	Never	Never	No change	1-3 times/week
38	28-42	Female	Muslim	Graduate & above	Government Service Holder	40,001-70,000	40,001-70,000	1.57	66	26.7759	Overweight	Yes, it has increased >5 kg	No	No	Type-2	Under 2 years	I use oral anti diabetic drugs	Yes	Yes	Sometimes	No	Once a day	Once a day	1-3 times/week	1-3 times/week	Never	Never	1-3 times/week	1-3 times/week	Once a day	Once a day	1-3 times/week	1-3 times/week	Once a day	Once a day	1-3 times/week	1-3 times/week	Once a day	Once a day	Once or more than once a month	Once or more than once a month	Once or more than once a month	Once or more than once a month	1-3 times/week	1-3 times/week	Once or more than once a month	Once or more than once a month	No change	1-3 times/week
70	58-72	Female	Muslim	SSC	Housewife	<=10,000	<=10,000	1.42	65	32.2357	Obese	Yes, it has increased >5 kg	No	No	Type-2	Over 10 years	I use insulin pens	No	Yes	Sometimes	Yes, my disease self-management has declined	Once a day	Once a day	Few times/day	Few times/day	Never	Never	Once a day	Once a day	Once a day	Once a day	1-3 times/week	1-3 times/week	Once or more than once a month	Once or more than once a month	Once a day	Once a day	Few times/day	Few times/day	Once or more than once a month	Once or more than once a month	Never	Never	Never	Never	Never	Never	No change	Once or more than once a month
45	43-57	Male	Muslim	SSC	Business	<=10,000	<=10,000	1.63	70	26.3465	Overweight	No	No	No	Type-2	2-5 years	I use oral anti diabetic drugs	No	No	Sometimes	Yes, my disease self-management has improved	Once a day	Once a day	Few times/day	Few times/day	Never	Never	Once a day	Once a day	Once a day	Once a day	Never	Never	1-3 times/week	1-3 times/week	Few times/day	Few times/day	Few times/day	Few times/day	Once or more than once a month	Once or more than once a month	Once or more than once a month	Once or more than once a month	1-3 times/week	1-3 times/week	Never	Never	No change	1-3 times/week
40	28-42	Male	Muslim	Primary	Business	10,001-40,000	10,001-40,000	1.65	60	22.0386	Normal	No	No	No	Type-2	2-5 years	I use insulin pens	No	No	Sometimes	Yes, my disease self-management has declined	Once a day	Once a day	Few times/day	Few times/day	1-3 times/week	1-3 times/week	Once a day	Once a day	Once a day	Once a day	Never	Never	Once a day	Once a day	Once a day	Once a day	Few times/day	Few times/day	1-3 times/week	1-3 times/week	Once or more than once a month	Once or more than once a month	1-3 times/week	1-3 times/week	Never	Never	No change	Once a day
30	28-42	Male	Muslim	Primary	Business	<=10,000	<=10,000	1.57	65	26.3702	Overweight	No	No	No	Type-2	Under 2 years	I use oral anti diabetic drugs	Yes	No	Sometimes	Yes, my disease self-management has improved	Few times/day	Few times/day	Once a day	Once a day	Never	Never	Once a day	Once a day	Once a day	Once a day	1-3 times/week	1-3 times/week	Once or more than once a month	Never	Once a day	Once a day	Few times/day	Few times/day	Once or more than once a month	Once or more than once a month	Never	Never	Once or more than once a month	Once or more than once a month	Never	Never	No change	Never
50	43-57	Female	Muslim	SSC	Housewife	<=10,000	<=10,000	1.52	59	25.5367	Overweight	No	No	No	Type-2	2-5 years	I use oral anti diabetic drugs	No	Yes	Sometimes	No	Once a day	Once a day	Once a day	Once a day	Never	Never	1-3 times/week	1-3 times/week	Once a day	Once a day	1-3 times/week	1-3 times/week	Once a day	Once a day	Never	Never	Once a day	Once a day	Never	Never	Never	Never	Never	Never	Never	Never	No change	Never
55	43-57	Female	Muslim	Primary	Housewife	<=10,000	<=10,000	1.55	50	20.8117	Normal	No	No	No	Type-2	2-5 years	I use oral anti diabetic drugs	No	Yes	Sometimes	No	Few times/day	Few times/day	Once a day	Once a day	Never	Never	1-3 times/week	1-3 times/week	Once a day	Once a day	1-3 times/week	1-3 times/week	Once or more than once a month	Never	Once a day	Once a day	Few times/day	Few times/day	Never	Never	Never	Never	Once or more than once a month	Once or more than once a month	Never	Never	No change	1-3 times/week
60	58-72	Female	Muslim	Illiterate	Housewife	<=10,000	<=10,000	1.55	50	20.8117	Normal	Yes, it has decreased > 5 kg	No	No	Type-2	6-10 years	I use oral anti diabetic drugs	No	No	Never	Yes, my disease self-management has declined	Once a day	Once a day	Once a day	Once a day	Never	Never	Once or more than once a month	Once or more than once a month	Once a day	Once a day	1-3 times/week	1-3 times/week	Once a day	Once a day	Once or more than once a month	Once or more than once a month	Once or more than once a month	Once or more than once a month	Once or more than once a month	Once or more than once a month	Once or more than once a month	Once or more than once a month	Once or more than once a month	Once or more than once a month	Once or more than once a month	Once or more than once a month	No change	Never
55	43-57	Female	Muslim	HSC	Housewife	<=10,000	<=10,000	1.57	69	27.993	Overweight	No	No	No	Type-2	Under 2 years	I use oral anti diabetic drugs	No	Yes	Never	No	Once a day	Once a day	Few times/day	Few times/day	Once or more than once a month	Once or more than once a month	Once a day	Once a day	Once a day	Once a day	Once a day	Once a day	Once a day	Once a day	Once a day	Once a day	Few times/day	Few times/day	Once a day	Once a day	1-3 times/week	1-3 times/week	Once a day	Once a day	Never	Never	No change	Few times/day
55	43-57	Female	Muslim	HSC	Housewife	<=10,000	<=10,000	1.57	69	27.993	Overweight	No	No	No	Type-2	Under 2 years	I use oral anti diabetic drugs	No	Yes	Sometimes	No	Once a day	Once a day	Few times/day	Few times/day	Once or more than once a month	Once or more than once a month	Once a day	Once a day	Once a day	Once a day	Once a day	Once a day	Once a day	Once a day	Once a day	Once a day	Few times/day	Few times/day	Once a day	Once a day	1-3 times/week	1-3 times/week	Once a day	Once a day	Never	Never	No change	Few times/day
37	28-42	Female	Muslim	Primary	Housewife	<=10,000	<=10,000	1.52	65	28.1337	Overweight	No	No	No	Type-2	6-10 years	I use insulin pens	No	Yes	Never	Yes, my disease self-management has improved	Once a day	Once a day	Once a day	Once a day	Never	Never	1-3 times/week	1-3 times/week	Once a day	Once a day	1-3 times/week	1-3 times/week	1-3 times/week	1-3 times/week	Once a day	Once a day	Once a day	Once a day	Once or more than once a month	Once or more than once a month	Never	Never	Once or more than once a month	Once or more than once a month	Never	Never	No change	Never
55	43-57	Female	Muslim	Primary	Housewife	<=10,000	<=10,000	1.6	68	26.5625	Overweight	Yes, it has increased ≤5 kg	No	No	Type-2	Over 10 years	I use insulin & oral anti diabetic drug	No	Yes	Sometimes	Yes, my disease self-management has declined	Once a day	Once a day	Few times/day	Few times/day	1-3 times/week	1-3 times/week	Never	Never	1-3 times/week	1-3 times/week	Never	Never	Never	Never	Never	Never	Few times/day	Few times/day	Never	Never	Never	Never	Never	Never	Never	Never	No change	Never
61	58-72	Male	Muslim	Graduate & above	Private Service Holder	<=10,000	<=10,000	1.63	77	28.9811	Overweight	Yes, it has decreased > 5 kg	No	No	Type-2	Over 10 years	I use insulin pens	No	Yes	Sometimes	Yes, my disease self-management has improved	Once a day	Once a day	Once a day	Once a day	Never	Never	Never	Never	Once a day	Once a day	1-3 times/week	1-3 times/week	1-3 times/week	1-3 times/week	Once a day	Once a day	Once a day	Once a day	Never	Never	Never	Never	Never	Never	Never	Never	No change	Once a day
67	58-72	Male	Muslim	HSC	Others	<=10,000	<=10,000	1.83	77	22.9926	Normal	Yes, it has increased ≤5 kg	No	No	Type-2	Over 10 years	I use insulin & oral anti diabetic drug	Yes	Yes	Sometimes	Yes, my disease self-management has improved	Once a day	Once a day	Few times/day	Few times/day	Never	Never	Never	Never	Once a day	Once a day	Once a day	Once a day	Never	Never	Once a day	Once a day	Few times/day	Few times/day	Once a day	Once a day	Never	Never	Once a day	Once a day	Never	Never	No change	Few times/day
60	58-72	Male	Muslim	Illiterate	Others	<=10,000	<=10,000	1.6	69	26.9531	Overweight	No	No	No	Type-2	Under 2 years	I use oral anti diabetic drugs	No	No	Never	No	Once a day	Once a day	Once a day	Once a day	Once or more than once a month	Once or more than once a month	Once or more than once a month	Once or more than once a month	Once a day	Once a day	1-3 times/week	1-3 times/week	1-3 times/week	1-3 times/week	1-3 times/week	1-3 times/week	Once a day	Once a day	Once or more than once a month	Once or more than once a month	Once or more than once a month	Once or more than once a month	Once or more than once a month	Once or more than once a month	Once or more than once a month	Once or more than once a month	Increased	Once a day
66	58-72	Female	Muslim	Graduate & above	Housewife	<=10,000	<=10,000	1.68	70	24.8016	Normal	No	No	No	Type-2	Over 10 years	I use oral anti diabetic drugs	Yes	Yes	Sometimes	Yes, my disease self-management has declined	Once a day	Once a day	Once a day	Once a day	Once or more than once a month	Once or more than once a month	Never	Never	1-3 times/week	1-3 times/week	Once a day	Once a day	Once a day	Once a day	1-3 times/week	1-3 times/week	Once a day	Once a day	Once a day	Once a day	Once or more than once a month	Once or more than once a month	Once a day	Once a day	1-3 times/week	1-3 times/week	No change	Once a day
52	43-57	Female	Muslim	Primary	Housewife	<=10,000	<=10,000	1.52	70	30.2978	Obese	Yes, it has increased ≤5 kg	No	No	Type-2	6-10 years	I use oral anti diabetic drugs	No	No	Sometimes	Yes, my disease self-management has improved	Once a day	Once a day	Few times/day	Few times/day	1-3 times/week	1-3 times/week	1-3 times/week	1-3 times/week	Once a day	Once a day	Never	Never	Once a day	Once a day	Once a day	Once a day	Few times/day	Few times/day	Never	Never	Never	Never	Never	Never	Never	Never	No change	Never
45	43-57	Female	Muslim	Graduate & above	Housewife	<=10,000	<=10,000	1.57	68	27.5873	Overweight	Yes, it has decreased ≤5 kg	No	No	Type-2	Over 10 years	I use insulin & oral anti diabetic drug	Yes	Yes	Sometimes	Yes, my disease self-management has improved	Few times/day	Few times/day	Once a day	Once a day	Never	Never	1-3 times/week	1-3 times/week	Once a day	Once a day	Once a day	Once a day	Once a day	Once a day	Few times/day	Few times/day	Few times/day	Few times/day	Once a day	Once a day	Never	Never	1-3 times/week	1-3 times/week	Never	Never	No change	Few times/day
65	58-72	Female	Muslim	Primary	Housewife	<=10,000	<=10,000	1.52	50	21.6413	Normal	Yes, it has increased ≤5 kg	No	No	Type-2	6-10 years	I use insulin & oral anti diabetic drug	Yes	Yes	Never	Yes, my disease self-management has improved	Once a day	Once a day	Few times/day	Few times/day	Never	Never	Once a day	Once a day	Once a day	Once a day	1-3 times/week	1-3 times/week	Once a day	Once a day	Once a day	Once a day	Few times/day	Few times/day	1-3 times/week	1-3 times/week	1-3 times/week	1-3 times/week	1-3 times/week	1-3 times/week	Never	Never	No change	Once a day
64	58-72	Female	Muslim	Primary	Housewife	<=10,000	<=10,000	1.52	72	31.1634	Obese	No	No	No	Type-2	Under 2 years	I use oral anti diabetic drugs	No	No	Never	No	Once a day	Once a day	Few times/day	Few times/day	1-3 times/week	1-3 times/week	Never	Never	Once a day	Once a day	Never	Never	Never	Never	Once a day	Once a day	Few times/day	Few times/day	1-3 times/week	1-3 times/week	1-3 times/week	1-3 times/week	1-3 times/week	1-3 times/week	Never	Never	No change	Few times/day
50	43-57	Female	Muslim	HSC	Housewife	40,001-70,000	40,001-70,000	1.57	70	28.3987	Overweight	Yes, it has increased ≤5 kg	No	No	Type-2	Over 10 years	I use insulin pens	Yes	Yes	Sometimes	Yes, my disease self-management has declined	Once a day	Once a day	Once a day	Once a day	Never	Never	1-3 times/week	1-3 times/week	Once a day	Once a day	Once a day	Once a day	Once a day	Once a day	Once a day	Once a day	Once a day	Once a day	Once a day	Once a day	Once or more than once a month	Once or more than once a month	Once or more than once a month	Once or more than once a month	Never	Never	No change	1-3 times/week
65	58-72	Male	Muslim	Primary	Others	<=10,000	<=10,000	1.65	84	30.854	Obese	Yes, it has increased >5 kg	No	No	Type-2	Over 10 years	I use insulin pens	Yes	Yes	Sometimes	No	Once a day	Once a day	Once a day	Once a day	Never	Never	Never	Never	Once a day	Once a day	Once a day	Once a day	Once a day	Once a day	Once a day	Once a day	Once a day	Once a day	Once or more than once a month	Once or more than once a month	Once or more than once a month	Once or more than once a month	Never	Never	Once or more than once a month	Once or more than once a month	No change	Once a day
45	43-57	Male	Muslim	Primary	Business	<=10,000	<=10,000	1.57	69	27.993	Overweight	Yes, it has decreased > 5 kg	Yes	Yes	Type-2	6-10 years	I use insulin pens	No	Yes	Sometimes	Yes, my disease self-management has improved	Once a day	Once a day	Once a day	Once a day	Never	Never	1-3 times/week	1-3 times/week	Once a day	Once a day	Once a day	Once a day	Once a day	Once a day	Once a day	Once a day	Once a day	Once a day	Never	Never	Once or more than once a month	Once or more than once a month	Once a day	Once a day	Once or more than once a month	Once or more than once a month	No change	1-3 times/week
50	43-57	Female	Muslim	HSC	Housewife	<=10,000	<=10,000	1.55	55	22.8928	Normal	No	No	No	Type-2	2-5 years	I use insulin pens	No	Yes	Sometimes	No	Few times/day	Few times/day	1-3 times/week	1-3 times/week	Never	Never	Never	Never	1-3 times/week	1-3 times/week	1-3 times/week	1-3 times/week	1-3 times/week	1-3 times/week	1-3 times/week	1-3 times/week	Few times/day	Few times/day	1-3 times/week	1-3 times/week	1-3 times/week	1-3 times/week	1-3 times/week	1-3 times/week	Never	Never	No change	Few times/day
50	43-57	Female	Muslim	Primary	Housewife	<=10,000	<=10,000	1.55	50	20.8117	Normal	No	No	No	Type-2	Over 10 years	I use insulin & oral anti diabetic drug	No	Yes	Never	Yes, my disease self-management has improved	Once a day	Once a day	Few times/day	Few times/day	Never	Never	1-3 times/week	1-3 times/week	Once a day	Once a day	1-3 times/week	1-3 times/week	Once a day	Once a day	Few times/day	Few times/day	Few times/day	Few times/day	Never	Never	1-3 times/week	1-3 times/week	1-3 times/week	1-3 times/week	Never	Never	No change	1-3 times/week
50	43-57	Female	Muslim	Primary	Housewife	10,001-40,000	10,001-40,000	1.57	61	24.7475	Normal	No	No	No	Type-2	Over 10 years	I use insulin & oral anti diabetic drug	Yes	Yes	Never	Yes, my disease self-management has improved	Once a day	Once a day	Few times/day	Few times/day	Never	Never	1-3 times/week	1-3 times/week	Once a day	Once a day	Never	Never	Never	Never	Once a day	Once a day	Few times/day	Few times/day	Never	Never	Never	Never	1-3 times/week	1-3 times/week	Once or more than once a month	Never	Decreased	Once a day
55	43-57	Female	Muslim	Illiterate	Housewife	<=10,000	<=10,000	1.63	66	24.841	Normal	Yes, it has decreased > 5 kg	No	No	Type-2	Over 10 years	I use oral anti diabetic drugs	No	Yes	Never	Yes, my disease self-management has declined	Once a day	Once a day	Once a day	Once a day	Never	Never	Never	Never	Once a day	Once a day	Once a day	Once a day	Never	Never	Once or more than once a month	Once or more than once a month	Once a day	Once a day	Once or more than once a month	Once or more than once a month	Once or more than once a month	Once or more than once a month	Never	Never	Never	Never	No change	Once a day
58	58-72	Female	Muslim	Primary	Housewife	40,001-70,000	40,001-70,000	1.6	62	24.2187	Normal	Yes, it has increased >5 kg	No	No	Type-2	Over 10 years	I use oral anti diabetic drugs	Yes	Yes	Sometimes	No	Once a day	Once a day	Once a day	Once a day	Once or more than once a month	Never	1-3 times/week	1-3 times/week	1-3 times/week	1-3 times/week	Once a day	Once a day	1-3 times/week	1-3 times/week	Once or more than once a month	Once or more than once a month	Once a day	Once a day	Once or more than once a month	Once or more than once a month	Once or more than once a month	Once or more than once a month	1-3 times/week	1-3 times/week	Never	Never	No change	Once a day
46	43-57	Male	Muslim	Primary	Others	<=10,000	<=10,000	1.57	65	26.3702	Overweight	No	No	No	Type-2	6-10 years	I use insulin & oral anti diabetic drug	No	Yes	<2 times/day	Yes, my disease self-management has improved	Once a day	Once a day	Few times/day	Few times/day	Never	Never	Once a day	Once a day	Once a day	Once a day	Once a day	Once a day	Once a day	Once a day	Once a day	Once a day	Few times/day	Few times/day	Never	Never	4-6 times/week	4-6 times/week	Never	Never	Never	Never	No change	Once a day
59	58-72	Female	Hindu	HSC	Housewife	40,001-70,000	40,001-70,000	1.63	64	24.0882	Normal	No	No	No	Type-2	2-5 years	I use oral anti diabetic drugs	No	Yes	Sometimes	No	Once a day	Once a day	1-3 times/week	1-3 times/week	Never	Never	1-3 times/week	1-3 times/week	Once a day	Once a day	1-3 times/week	1-3 times/week	Once or more than once a month	Once or more than once a month	Never	Never	Once a day	Once a day	1-3 times/week	1-3 times/week	Once or more than once a month	Once or more than once a month	Once or more than once a month	Once or more than once a month	Never	Never	No change	Once a day
50	43-57	Female	Muslim	HSC	Housewife	40,001-70,000	40,001-70,000	1.57	68	27.5873	Overweight	Yes, it has increased ≤5 kg	No	No	Type-2	2-5 years	I use insulin & oral anti diabetic drug	Yes	Yes	Sometimes	Yes, my disease self-management has improved	Few times/day	Few times/day	Once a day	Once a day	Never	Never	Once a day	Once a day	Few times/day	Few times/day	Once a day	Once a day	Once a day	Once a day	1-3 times/week	1-3 times/week	Few times/day	Few times/day	Once a day	Once a day	Never	Never	1-3 times/week	1-3 times/week	Never	Never	No change	Once a day
45	43-57	Female	Muslim	Primary	Housewife	<=10,000	<=10,000	1.47	75	34.7078	Obese	Yes, it has increased ≤5 kg	No	No	Type-2	2-5 years	I use oral anti diabetic drugs	No	Yes	Never	Yes, my disease self-management has declined	Once a day	Once a day	Once a day	Once a day	Never	Never	1-3 times/week	1-3 times/week	Once a day	Once a day	Once or more than once a month	Once or more than once a month	Once or more than once a month	Once or more than once a month	Once a day	Once a day	Once a day	Once a day	Once a day	Once a day	Once or more than once a month	Once or more than once a month	Never	Never	Never	Never	No change	1-3 times/week
55	43-57	Female	Muslim	Primary	Housewife	<=10,000	<=10,000	1.57	70	28.3987	Overweight	No	No	No	Type-2	Over 10 years	I use insulin & oral anti diabetic drug	No	No	Sometimes	Yes, my disease self-management has improved	Once a day	Once a day	Few times/day	Few times/day	Once or more than once a month	Never	1-3 times/week	1-3 times/week	Few times/day	Few times/day	Once a day	Once a day	1-3 times/week	1-3 times/week	1-3 times/week	1-3 times/week	Few times/day	Few times/day	Once or more than once a month	Once or more than once a month	Once or more than once a month	Once or more than once a month	1-3 times/week	1-3 times/week	Never	Never	No change	Few times/day
65	58-72	Male	Muslim	Graduate & above	Government Service Holder	40,001-70,000	40,001-70,000	1.63	72	27.0993	Overweight	Yes, it has increased ≤5 kg	No	No	Type-2	Over 10 years	I use insulin pens	Yes	Yes	Sometimes	Yes, my disease self-management has declined	Once a day	Once a day	Once a day	Once a day	Never	Never	1-3 times/week	1-3 times/week	Once a day	Once a day	Once a day	Once a day	Once a day	Once a day	Once or more than once a month	Once or more than once a month	Once a day	Once a day	Once or more than once a month	Once or more than once a month	Once or more than once a month	Once or more than once a month	Once or more than once a month	Once or more than once a month	Once or more than once a month	Once or more than once a month	No change	Once a day
62	58-72	Female	Muslim	Illiterate	Housewife	<=10,000	<=10,000	1.47	67	31.0056	Obese	No	No	No	Type-2	Under 2 years	I use insulin pens	No	Yes	Sometimes	Yes, my disease self-management has improved	Once a day	Once a day	Once a day	Once a day	Once or more than once a month	Once or more than once a month	1-3 times/week	1-3 times/week	Once a day	Once a day	1-3 times/week	1-3 times/week	1-3 times/week	1-3 times/week	Once a day	Once a day	Once a day	Once a day	Once or more than once a month	Once or more than once a month	Once or more than once a month	Once or more than once a month	Once or more than once a month	Once or more than once a month	Never	Never	No change	Once or more than once a month
46	43-57	Female	Muslim	Primary	Housewife	<=10,000	<=10,000	1.52	59	25.5367	Overweight	No	No	No	Type-2	Under 2 years	I use insulin & oral anti diabetic drug	No	Yes	Never	Yes, my disease self-management has improved	Once a day	Once a day	Few times/day	Few times/day	Never	Never	1-3 times/week	1-3 times/week	Once a day	Once a day	1-3 times/week	1-3 times/week	1-3 times/week	1-3 times/week	Once a day	Once a day	Few times/day	Few times/day	Never	Never	Never	Never	Once a day	Once a day	Never	Never	No change	Few times/day
43	43-57	Female	Muslim	Graduate & above	Housewife	40,001-70,000	40,001-70,000	1.65	88	32.3232	Obese	Yes, it has increased ≤5 kg	No	No	Type-2	Under 2 years	I use oral anti diabetic drugs	Yes	No	Sometimes	No	Once a day	Once a day	Once a day	Once a day	Never	Never	1-3 times/week	1-3 times/week	Once a day	Once a day	Once a day	Once a day	1-3 times/week	1-3 times/week	Never	Never	Once a day	Once a day	Once or more than once a month	Once or more than once a month	Once or more than once a month	Once or more than once a month	Once or more than once a month	Once or more than once a month	Never	Never	No change	Once a day
65	58-72	Female	Muslim	Primary	Housewife	<=10,000	<=10,000	1.52	65	28.1337	Overweight	No	No	No	Type-2	2-5 years	I use insulin & oral anti diabetic drug	No	Yes	Never	Yes, my disease self-management has improved	Once a day	Once a day	Few times/day	Few times/day	Never	Never	Once a day	Once a day	Once a day	Once a day	Once a day	Once a day	Once a day	Once a day	Once a day	Once a day	Few times/day	Few times/day	1-3 times/week	1-3 times/week	Never	Never	Never	Never	Never	Never	No change	Once a day
60	58-72	Female	Muslim	Primary	Housewife	<=10,000	<=10,000	1.47	60	27.7662	Overweight	Yes, it has decreased > 5 kg	No	No	Type-2	Over 10 years	I use insulin pens	No	Yes	Never	Yes, my disease self-management has declined	Once a day	Once a day	1-3 times/week	1-3 times/week	Never	Never	1-3 times/week	1-3 times/week	Once a day	Once a day	Once a day	Once a day	Once a day	Once a day	Once a day	Once a day	Once a day	Once a day	Never	Never	Once or more than once a month	Once or more than once a month	Never	Never	Never	Never	No change	1-3 times/week
61	58-72	Male	Muslim	HSC	Others	40,001-70,000	40,001-70,000	1.63	68	25.5937	Overweight	Yes, it has increased ≤5 kg	Yes	Yes	Type-2	Over 10 years	I use insulin pens	Yes	Yes	Sometimes	Yes, my disease self-management has improved	Once a day	Once a day	Few times/day	Few times/day	1-3 times/week	1-3 times/week	Never	Never	Once a day	Once a day	Once a day	Once a day	1-3 times/week	1-3 times/week	Never	Never	Few times/day	Few times/day	1-3 times/week	1-3 times/week	1-3 times/week	1-3 times/week	1-3 times/week	1-3 times/week	Never	Never	No change	Few times/day
70	58-72	Female	Muslim	Illiterate	Housewife	<=10,000	<=10,000	1.5	60	26.6667	Overweight	No	No	No	Type-2	Under 2 years	I use oral anti diabetic drugs	No	No	Never	No	Once a day	Once a day	Once a day	Once a day	Never	Never	1-3 times/week	1-3 times/week	Once a day	Once a day	1-3 times/week	1-3 times/week	1-3 times/week	4-6 times/week	Once a day	Once a day	Once a day	Once a day	Never	Never	Never	Never	Never	Never	Never	Never	No change	Never
70	58-72	Male	Muslim	Graduate & above	Others	<=10,000	<=10,000	1.7	69	23.8754	Normal	Yes, it has increased ≤5 kg	No	No	Type-2	Over 10 years	I use insulin & oral anti diabetic drug	No	Yes	Sometimes	Yes, my disease self-management has improved	Once a day	Once a day	Few times/day	Few times/day	1-3 times/week	1-3 times/week	Once a day	Once a day	Once a day	Once a day	1-3 times/week	1-3 times/week	Once a day	Once a day	Never	Never	Few times/day	Few times/day	Never	Never	Never	Never	Never	Never	Never	Never	No change	Once a day
48	43-57	Male	Muslim	Primary	Business	<=10,000	<=10,000	1.55	95	39.5421	Obese	No	Yes	Yes	Type-2	Over 10 years	I use insulin & oral anti diabetic drug	Yes	Yes	Sometimes	No	Once a day	Once a day	Few times/day	Few times/day	1-3 times/week	1-3 times/week	1-3 times/week	1-3 times/week	Once a day	Once a day	Once a day	Once a day	1-3 times/week	1-3 times/week	Once a day	Once a day	Few times/day	Few times/day	1-3 times/week	1-3 times/week	1-3 times/week	1-3 times/week	1-3 times/week	1-3 times/week	Never	Never	No change	Few times/day
53	43-57	Female	Muslim	Illiterate	Housewife	40,001-70,000	40,001-70,000	1.47	69	31.9311	Obese	Yes, it has increased >5 kg	No	No	Type-2	Over 10 years	I use insulin pens	No	Yes	Never	Yes, my disease self-management has declined	Once a day	Once a day	Once a day	Once a day	Never	Never	Never	Never	Once a day	Once a day	1-3 times/week	4-6 times/week	1-3 times/week	1-3 times/week	1-3 times/week	1-3 times/week	Once a day	Once a day	Never	Never	Never	Never	Once or more than once a month	Once or more than once a month	Never	Never	No change	1-3 times/week
53	43-57	Male	Muslim	Graduate & above	Private Service Holder	10,001-40,000	10,001-40,000	1.63	72	27.0993	Overweight	Yes, it has increased >5 kg	No	No	Type-2	Under 2 years	I use oral anti diabetic drugs	Yes	No	Never	Yes, my disease self-management has improved	Few times/day	Few times/day	Once a day	Once a day	Never	Never	Once or more than once a month	Once or more than once a month	Once a day	Once a day	1-3 times/week	1-3 times/week	Once a day	Once a day	Few times/day	Few times/day	Few times/day	Few times/day	Once a day	Once a day	1-3 times/week	1-3 times/week	1-3 times/week	1-3 times/week	Once a day	Once a day	No change	Few times/day
50	43-57	Female	Muslim	Primary	Housewife	<=10,000	<=10,000	1.52	73	31.5963	Obese	No	No	No	Type-2	6-10 years	I use insulin & oral anti diabetic drug	Yes	Yes	Sometimes	Yes, my disease self-management has declined	Once a day	Once a day	Few times/day	Few times/day	Never	Never	1-3 times/week	1-3 times/week	Once a day	Once a day	Once a day	Once a day	1-3 times/week	1-3 times/week	Once a day	Once a day	Few times/day	Few times/day	1-3 times/week	1-3 times/week	Once or more than once a month	Never	Never	Never	Never	Never	No change	Once a day
55	43-57	Female	Muslim	Primary	Housewife	40,001-70,000	40,001-70,000	1.6	60	23.4375	Normal	No	No	No	Type-2	6-10 years	I use insulin pens	Yes	Yes	Sometimes	Yes, my disease self-management has improved	Once a day	Once a day	Once a day	Once a day	Never	Never	1-3 times/week	1-3 times/week	Once a day	Once a day	1-3 times/week	1-3 times/week	1-3 times/week	1-3 times/week	Once or more than once a month	Once or more than once a month	Once a day	Once a day	Once or more than once a month	Once or more than once a month	Once or more than once a month	Once or more than once a month	Once or more than once a month	Once or more than once a month	Never	Never	No change	Once a day
45	43-57	Female	Muslim	Primary	Housewife	<=10,000	<=10,000	1.55	60	24.974	Overweight	Yes, it has increased ≤5 kg	No	No	Type-2	Over 10 years	I use insulin & oral anti diabetic drug	Yes	Yes	Never	Yes, my disease self-management has declined	Once a day	Once a day	Few times/day	Few times/day	Never	Never	1-3 times/week	1-3 times/week	Once a day	Once a day	Never	Never	Never	Never	Once a day	Once a day	Few times/day	Few times/day	Once a day	Once a day	Never	Never	1-3 times/week	1-3 times/week	Never	Never	No change	Never
58	58-72	Female	Muslim	Illiterate	Housewife	<=10,000	<=10,000	1.47	55	25.4524	Overweight	No	No	No	Type-2	2-5 years	I use insulin & oral anti diabetic drug	No	Yes	Never	Yes, my disease self-management has improved	Once a day	Once a day	Once a day	Once a day	Never	Never	1-3 times/week	1-3 times/week	Once a day	Once a day	Once a day	Once a day	1-3 times/week	1-3 times/week	Once a day	Once a day	Once a day	Once a day	Never	Never	Never	Never	Never	Never	Never	Never	No change	Never
50	43-57	Female	Muslim	Primary	Housewife	<=10,000	<=10,000	1.52	48	20.7756	Normal	Yes, it has increased ≤5 kg	No	No	Type-2	Over 10 years	I use insulin & oral anti diabetic drug	No	Yes	Never	Yes, my disease self-management has declined	Once a day	Once a day	Few times/day	Few times/day	Never	Never	Once a day	Once a day	Once a day	Once a day	Never	Never	Never	Never	Once a day	Once a day	Few times/day	Few times/day	Never	Never	Once or more than once a month	Never	1-3 times/week	1-3 times/week	Never	Never	No change	Once a day
66	58-72	Female	Muslim	Primary	Private Service Holder	10,001-40,000	10,001-40,000	1.45	50	23.7812	Normal	Yes, it has increased ≤5 kg	No	No	Type-2	2-5 years	I use oral anti diabetic drugs	Yes	Yes	Never	Yes, my disease self-management has declined	Once a day	Once a day	Few times/day	Few times/day	Never	Never	1-3 times/week	1-3 times/week	1-3 times/week	Once or more than once a month	Once a day	Once a day	Never	Never	1-3 times/week	1-3 times/week	Few times/day	Few times/day	Never	Never	Never	Never	Never	Never	Never	Never	No change	Never
65	58-72	Female	Muslim	HSC	Housewife	40,001-70,000	40,001-70,000	1.63	61	22.9591	Normal	No	No	No	Type-2	6-10 years	I use insulin pens	Yes	Yes	Sometimes	Yes, my disease self-management has declined	Once a day	Once a day	Once a day	Once a day	Never	Never	1-3 times/week	1-3 times/week	Once a day	Once a day	Once a day	Once a day	Once a day	Once a day	Once a day	Once a day	Once a day	Once a day	Never	Never	Once or more than once a month	Once or more than once a month	Once or more than once a month	Once or more than once a month	Never	Never	No change	Once a day
45	43-57	Female	Muslim	Primary	Housewife	<=10,000	<=10,000	1.42	50	24.7967	Normal	Yes, it has increased >5 kg	No	No	Type-2	Over 10 years	I use insulin & oral anti diabetic drug	Yes	Yes	Never	No	Once a day	Once a day	Few times/day	Few times/day	Never	Never	1-3 times/week	1-3 times/week	Once a day	Once a day	1-3 times/week	1-3 times/week	1-3 times/week	1-3 times/week	Once a day	Once a day	Few times/day	Few times/day	1-3 times/week	1-3 times/week	Never	Never	Once or more than once a month	Once or more than once a month	Never	Never	No change	Few times/day
45	43-57	Male	Muslim	HSC	Private Service Holder	40,001-70,000	40,001-70,000	1.65	65	23.8751	Normal	No	No	No	Type-2	Under 2 years	I use oral anti diabetic drugs	No	Yes	Sometimes	Yes, my disease self-management has improved	Once a day	Once a day	Once a day	Once a day	Never	Never	1-3 times/week	1-3 times/week	Once a day	Once a day	Once a day	Once a day	Once a day	Once a day	Once a day	Once a day	Once a day	Once a day	1-3 times/week	1-3 times/week	Once or more than once a month	Once or more than once a month	Once or more than once a month	Once or more than once a month	Never	Never	No change	Once a day
40	28-42	Female	Muslim	SSC	Housewife	40,001-70,000	40,001-70,000	1.68	90	31.8878	Obese	No	No	No	Type-2	2-5 years	I use oral anti diabetic drugs	Yes	Yes	Sometimes	Yes, my disease self-management has improved	Once a day	Once a day	Never	Never	Never	Never	1-3 times/week	1-3 times/week	Once a day	Once a day	1-3 times/week	1-3 times/week	1-3 times/week	1-3 times/week	Once a day	Once a day	Once a day	Once a day	Once or more than once a month	Once or more than once a month	Once or more than once a month	Once or more than once a month	Once or more than once a month	Once or more than once a month	Never	Never	No change	Once a day
70	58-72	Female	Muslim	Illiterate	Housewife	<=10,000	<=10,000	1.45	64	30.44	Obese	Yes, it has increased >5 kg	No	No	Type-2	6-10 years	I use insulin & oral anti diabetic drug	No	Yes	Never	No	Once a day	Once a day	Once a day	Once a day	Never	Never	Never	Never	Once a day	Once a day	1-3 times/week	1-3 times/week	Once or more than once a month	Once or more than once a month	Once a day	Once a day	Once a day	Once a day	Once or more than once a month	Once or more than once a month	Once or more than once a month	Once or more than once a month	Once or more than once a month	Once or more than once a month	Never	Never	No change	Once a day
70	58-72	Male	Muslim	SSC	Others	40,001-70,000	40,001-70,000	1.68	68	24.093	Normal	Yes, it has increased >5 kg	No	No	Type-2	6-10 years	I use insulin pens	No	Yes	Sometimes	No	Once a day	Once a day	Once a day	Once a day	Never	Never	1-3 times/week	1-3 times/week	Once a day	Once a day	1-3 times/week	1-3 times/week	Never	Never	Once a day	Once a day	Once a day	Once a day	Once or more than once a month	Once or more than once a month	Once or more than once a month	Once or more than once a month	Once or more than once a month	Once or more than once a month	Never	Never	No change	Never
70	58-72	Female	Muslim	Primary	Housewife	40,001-70,000	40,001-70,000	1.6	60	23.4375	Normal	Yes, it has decreased > 5 kg	No	No	Type-2	Over 10 years	I use insulin pens	No	Yes	Sometimes	Yes, my disease self-management has improved	Once a day	Once a day	Once a day	Once a day	Once or more than once a month	Once or more than once a month	Once or more than once a month	Once or more than once a month	Once or more than once a month	Once or more than once a month	Once or more than once a month	Once or more than once a month	Once or more than once a month	Once or more than once a month	1-3 times/week	1-3 times/week	Once a day	Once a day	Never	Never	Once or more than once a month	Once or more than once a month	Never	Never	Never	Never	No change	Once a day
40	28-42	Female	Muslim	Graduate & above	Government Service Holder	40,001-70,000	40,001-70,000	1.52	90	38.9543	Obese	Yes, it has increased ≤5 kg	No	No	Type-2	Under 2 years	I use oral anti diabetic drugs	Yes	Yes	Sometimes	Yes, my disease self-management has improved	Once a day	Once a day	Once a day	Once a day	Never	Never	Once or more than once a month	Once or more than once a month	Once a day	Once a day	1-3 times/week	1-3 times/week	1-3 times/week	1-3 times/week	Never	Never	Once a day	Once a day	Never	Never	Never	Never	Once or more than once a month	Once or more than once a month	Never	Never	No change	Once a day
60	58-72	Female	Muslim	SSC	Housewife	40,001-70,000	40,001-70,000	1.47	62	28.6917	Overweight	No	No	No	Type-2	2-5 years	I use oral anti diabetic drugs	No	Yes	Sometimes	No	Once a day	Once a day	Once a day	Once a day	Once or more than once a month	Once or more than once a month	1-3 times/week	1-3 times/week	Once a day	Once a day	1-3 times/week	1-3 times/week	1-3 times/week	1-3 times/week	1-3 times/week	1-3 times/week	Once a day	Once a day	Once or more than once a month	Once or more than once a month	Never	Never	Once or more than once a month	Once or more than once a month	Never	Never	No change	Never
59	58-72	Female	Muslim	Primary	Housewife	40,001-70,000	40,001-70,000	1.57	72	29.2101	Overweight	Yes, it has increased >5 kg	No	No	Type-2	Over 10 years	I use insulin pens	Yes	No	Sometimes	Yes, my disease self-management has improved	Once a day	Once a day	Once a day	Once a day	Once or more than once a month	Once or more than once a month	1-3 times/week	1-3 times/week	Once a day	Once a day	1-3 times/week	1-3 times/week	1-3 times/week	1-3 times/week	1-3 times/week	1-3 times/week	Once a day	Once a day	Once or more than once a month	Once or more than once a month	Never	Never	Never	Never	Never	Never	No change	1-3 times/week
56	43-57	Female	Muslim	SSC	Government Service Holder	40,001-70,000	40,001-70,000	1.52	62	26.8352	Overweight	No	No	No	Type-2	Over 10 years	I use insulin pens	No	Yes	Sometimes	Yes, my disease self-management has declined	Once a day	Once a day	Once a day	Once a day	Once or more than once a month	Once or more than once a month	1-3 times/week	1-3 times/week	Once a day	Once a day	1-3 times/week	1-3 times/week	1-3 times/week	1-3 times/week	Once a day	Once a day	Once a day	Once a day	Once or more than once a month	Once or more than once a month	Once or more than once a month	Once or more than once a month	Never	Never	Never	Never	No change	Once a day
65	58-72	Male	Muslim	Primary	Others	40,001-70,000	40,001-70,000	1.63	69	25.9701	Overweight	Yes, it has increased >5 kg	No	No	Type-2	Over 10 years	I use insulin pens	No	Yes	Sometimes	Yes, my disease self-management has improved	Once a day	Once a day	Once a day	Once a day	Once or more than once a month	Once or more than once a month	1-3 times/week	1-3 times/week	1-3 times/week	1-3 times/week	Once a day	Once a day	1-3 times/week	1-3 times/week	Never	Never	Once a day	Once a day	Never	Never	Never	Never	Once or more than once a month	Once or more than once a month	Never	Never	No change	Once a day
67	58-72	Male	Muslim	SSC	Others	<=10,000	<=10,000	1.63	65	24.4646	Normal	Yes, it has increased ≤5 kg	No	No	Type-2	Over 10 years	I use insulin & oral anti diabetic drug	Yes	No	Never	Yes, my disease self-management has improved	Few times/day	Few times/day	Once a day	Once a day	Never	Never	1-3 times/week	1-3 times/week	Once a day	Once a day	4-6 times/week	4-6 times/week	4-6 times/week	4-6 times/week	Once a day	Once a day	Few times/day	Few times/day	Never	Never	1-3 times/week	1-3 times/week	Once or more than once a month	Once or more than once a month	Never	Never	No change	Few times/day
45	43-57	Female	Muslim	SSC	Housewife	<=10,000	<=10,000	1.6	54	21.0937	Normal	Yes, it has increased >5 kg	No	No	Type-2	6-10 years	I use oral anti diabetic drugs	Yes	Yes	Sometimes	Yes, my disease self-management has declined	Once a day	Once a day	Few times/day	Few times/day	Never	Never	1-3 times/week	1-3 times/week	Once a day	Once a day	1-3 times/week	1-3 times/week	1-3 times/week	1-3 times/week	Once a day	Once a day	Few times/day	Few times/day	Once or more than once a month	Once or more than once a month	Once or more than once a month	Once or more than once a month	Once or more than once a month	Once or more than once a month	Never	Never	No change	Once or more than once a month
70	58-72	Female	Muslim	Primary	Housewife	<=10,000	<=10,000	1.42	60	29.756	Overweight	Yes, it has decreased ≤5 kg	No	No	Type-1	Over 10 years	I use insulin pens	Yes	Yes	Sometimes	Yes, my disease self-management has improved	Few times/day	Few times/day	Never	Never	Once or more than once a month	Once or more than once a month	Never	Never	Once a day	Once a day	Once or more than once a month	Once or more than once a month	Once or more than once a month	Once or more than once a month	Once a day	Once a day	Few times/day	Few times/day	Never	Never	Never	Never	Never	Never	Never	Never	No change	Never
54	43-57	Female	Muslim	SSC	Housewife	<=10,000	<=10,000	1.52	65	28.1337	Overweight	Yes, it has increased >5 kg	No	No	Type-1	Over 10 years	I use insulin pens	Yes	Yes	Sometimes	Yes, my disease self-management has improved	Few times/day	Few times/day	Never	Never	Once or more than once a month	Once or more than once a month	Once a day	Once a day	Once a day	Once a day	Once or more than once a month	Once or more than once a month	Once or more than once a month	Once or more than once a month	Once a day	Once a day	Few times/day	Few times/day	Once or more than once a month	Once or more than once a month	Once or more than once a month	Once or more than once a month	Once or more than once a month	Once or more than once a month	Never	Never	No change	1-3 times/week
61	58-72	Female	Muslim	Illiterate	Housewife	<=10,000	<=10,000	1.55	62	25.8065	Overweight	Yes, it has increased >5 kg	No	No	Type-2	Over 10 years	I use insulin & oral anti diabetic drug	No	Yes	Never	Yes, my disease self-management has improved	Once a day	Once a day	Few times/day	Few times/day	Never	Never	Never	Never	Once a day	Once a day	Once a day	Once a day	1-3 times/week	1-3 times/week	Once a day	Once a day	Few times/day	Few times/day	1-3 times/week	1-3 times/week	Once or more than once a month	Once or more than once a month	1-3 times/week	1-3 times/week	Never	Never	No change	Few times/day
36	28-42	Female	Muslim	HSC	Housewife	<=10,000	<=10,000	1.55	59	24.5578	Normal	Yes, it has decreased > 5 kg	No	No	Type-2	2-5 years	I use oral anti diabetic drugs	No	No	Sometimes	Yes, my disease self-management has declined	Once a day	Once a day	Once a day	Once a day	Never	Never	1-3 times/week	1-3 times/week	Once a day	Once a day	1-3 times/week	1-3 times/week	Once or more than once a month	Once or more than once a month	Once a day	Once a day	Once a day	Once a day	Never	Never	Once or more than once a month	Once or more than once a month	Once or more than once a month	Once or more than once a month	Once or more than once a month	Once or more than once a month	No change	Once a day
50	43-57	Female	Muslim	SSC	Housewife	40,001-70,000	40,001-70,000	1.57	76	30.8329	Obese	Yes, it has increased >5 kg	No	No	Type-2	Over 10 years	I use insulin pens	No	Yes	Sometimes	Yes, my disease self-management has declined	Once a day	Once a day	Once a day	Once a day	Never	Never	1-3 times/week	1-3 times/week	Once a day	1-3 times/week	1-3 times/week	1-3 times/week	Once or more than once a month	Once or more than once a month	Never	Never	Once a day	Once a day	Once or more than once a month	Once or more than once a month	Never	Never	Once or more than once a month	Once or more than once a month	Once or more than once a month	Once or more than once a month	No change	Once a day
60	58-72	Male	Muslim	HSC	Business	40,001-70,000	40,001-70,000	1.68	70	24.8016	Normal	No	No	No	Type-2	2-5 years	I use oral anti diabetic drugs	No	No	Sometimes	Yes, my disease self-management has improved	Once a day	Once a day	Once a day	Once a day	Never	Never	1-3 times/week	1-3 times/week	Once a day	Once a day	1-3 times/week	1-3 times/week	Once a day	Once a day	1-3 times/week	1-3 times/week	Once a day	Once a day	Once or more than once a month	Once or more than once a month	Never	Never	Once or more than once a month	Once or more than once a month	Once a day	Once a day	No change	Once a day
45	43-57	Female	Muslim	Illiterate	Housewife	40,001-70,000	40,001-70,000	1.47	65	30.0801	Obese	No	No	No	Type-2	6-10 years	I use insulin pens	Yes	Yes	Sometimes	Yes, my disease self-management has improved	Once a day	Once a day	Once a day	Once a day	Never	Never	Once or more than once a month	Once or more than once a month	Once a day	Once a day	1-3 times/week	1-3 times/week	Once a day	Once a day	Once a day	Once a day	Once a day	Once a day	Once or more than once a month	Once or more than once a month	Once or more than once a month	Once or more than once a month	Once or more than once a month	Once or more than once a month	Once a day	Once a day	No change	Once a day
52	43-57	Male	Muslim	Graduate & above	Business	10,001-40,000	10,001-40,000	1.7	84	29.0657	Overweight	No	No	No	Type-2	Over 10 years	I use insulin & oral anti diabetic drug	Yes	Yes	Sometimes	No	Few times/day	Few times/day	Once a day	Once a day	Never	Never	Once a day	Once a day	Once a day	Once a day	Once or more than once a month	Once or more than once a month	Never	Never	Once a day	Once a day	Few times/day	Few times/day	Once or more than once a month	Once or more than once a month	Once or more than once a month	Once or more than once a month	Once or more than once a month	Once or more than once a month	Never	Never	No change	Few times/day
50	43-57	Female	Muslim	HSC	Housewife	40,001-70,000	40,001-70,000	1.52	68	29.4321	Overweight	Yes, it has decreased > 5 kg	No	No	Type-2	Over 10 years	I use insulin pens	Yes	Yes	Sometimes	Yes, my disease self-management has improved	Once a day	Once a day	Once a day	Once a day	Never	Never	1-3 times/week	1-3 times/week	Once a day	Once a day	1-3 times/week	1-3 times/week	1-3 times/week	1-3 times/week	Once a day	Once a day	Once a day	Once a day	Never	Never	Once or more than once a month	Once or more than once a month	Once or more than once a month	Once or more than once a month	Never	Never	No change	Once a day
67	58-72	Male	Hindu	Primary	Others	<=10,000	<=10,000	1.63	60	22.5827	Normal	Yes, it has increased ≤5 kg	No	No	Type-2	Over 10 years	I use insulin & oral anti diabetic drug	No	Yes	Sometimes	Yes, my disease self-management has improved	Once a day	Once a day	Few times/day	Few times/day	Never	Never	Once or more than once a month	Never	Once a day	Once a day	Once a day	Once a day	Once a day	Once a day	Once or more than once a month	Once or more than once a month	Few times/day	Few times/day	Never	Never	1-3 times/week	1-3 times/week	Once or more than once a month	Once or more than once a month	Never	Never	No change	Few times/day
64	58-72	Male	Hindu	Graduate & above	Others	40,001-70,000	40,001-70,000	1.68	76	26.9274	Overweight	Yes, it has decreased > 5 kg	No	No	Type-2	Over 10 years	I use oral anti diabetic drugs	No	No	Sometimes	Yes, my disease self-management has improved	Once a day	Once a day	Once a day	Once a day	Never	Never	Never	Never	Once a day	Once a day	1-3 times/week	1-3 times/week	Never	Never	Once a day	Once a day	Once a day	Once a day	Once or more than once a month	Once or more than once a month	Never	Never	Never	Never	Never	Never	No change	Once a day
60	58-72	Female	Muslim	Illiterate	Housewife	<=10,000	<=10,000	1.52	70	30.2978	Obese	Yes, it has increased ≤5 kg	No	No	Type-2	6-10 years	I use oral anti diabetic drugs	Yes	Yes	Never	Yes, my disease self-management has improved	Once a day	Once a day	Few times/day	Few times/day	Never	Never	1-3 times/week	1-3 times/week	Once a day	Once a day	1-3 times/week	1-3 times/week	1-3 times/week	1-3 times/week	Once a day	Once a day	Few times/day	Few times/day	1-3 times/week	1-3 times/week	Never	Never	Never	Never	Never	Never	No change	Few times/day
60	58-72	Male	Muslim	Primary	Others	40,001-70,000	40,001-70,000	1.63	65	24.4646	Normal	Yes, it has decreased > 5 kg	No	No	Type-2	Over 10 years	I use insulin & oral anti diabetic drug	Yes	No	Never	Yes, my disease self-management has improved	Once a day	Once a day	Few times/day	Once a day	Never	Never	Once a day	4-6 times/week	Once a day	4-6 times/week	1-3 times/week	1-3 times/week	Once a day	4-6 times/week	Once a day	Once a day	Few times/day	Few times/day	Once or more than once a month	Once or more than once a month	1-3 times/week	Once or more than once a month	Once or more than once a month	1-3 times/week	Never	Never	No change	Once a day
35	28-42	Male	Muslim	Primary	Private Service Holder	10,001-40,000	<=10,000	1.75	70	22.8571	Normal	Yes, it has increased ≤5 kg	No	No	Type-2	2-5 years	I use oral anti diabetic drugs	Yes	No	Never	Yes, my disease self-management has improved	Few times/day	Once a day	Once a day	Once a day	Never	Never	Once a day	4-6 times/week	Few times/day	Once a day	Once a day	4-6 times/week	1-3 times/week	1-3 times/week	Once a day	Once a day	Few times/day	Few times/day	Once or more than once a month	Once or more than once a month	Once or more than once a month	Once or more than once a month	Never	Never	Never	Never	No change	Never
45	43-57	Female	Muslim	SSC	Housewife	40,001-70,000	40,001-70,000	1.6	66	25.7812	Overweight	No	No	No	Type-2	2-5 years	I use insulin pens	No	Yes	Never	Yes, my disease self-management has improved	Few times/day	Few times/day	Once a day	Once a day	Never	Never	Once a day	Once a day	Few times/day	Once a day	1-3 times/week	1-3 times/week	1-3 times/week	1-3 times/week	1-3 times/week	1-3 times/week	Once a day	4-6 times/week	Once or more than once a month	Once or more than once a month	Never	Never	Once or more than once a month	Once or more than once a month	Never	Never	No change	Once a day
50	43-57	Female	Muslim	Primary	Housewife	40,001-70,000	10,001-40,000	1.58	70	28.0404	Overweight	Yes, it has increased >5 kg	No	No	Type-2	Over 10 years	I use insulin pens	No	Yes	Sometimes	Yes, my disease self-management has improved	Once a day	4-6 times/week	Few times/day	Few times/day	Never	Never	1-3 times/week	1-3 times/week	1-3 times/week	Once or more than once a month	Once a day	4-6 times/week	Once a day	Once a day	1-3 times/week	1-3 times/week	Once a day	Once a day	Never	Once or more than once a month	Once or more than once a month	Once or more than once a month	1-3 times/week	Once or more than once a month	Never	Never	No change	Few times/day
53	43-57	Female	Muslim	Illiterate	Housewife	<=10,000	<=10,000	1.6	50	19.5312	Normal	Yes, it has decreased ≤5 kg	No	No	Type-2	Over 10 years	I use insulin pens	No	Yes	Never	No	Once a day	Once a day	Few times/day	Few times/day	Never	Never	1-3 times/week	1-3 times/week	Once a day	4-6 times/week	1-3 times/week	1-3 times/week	1-3 times/week	1-3 times/week	Once a day	Once a day	Once a day	Once a day	Never	Never	Never	Never	Once or more than once a month	Once or more than once a month	Never	Never	No change	Never
55	43-57	Male	Muslim	Illiterate	Others	<=10,000	<=10,000	1.63	43	16.1843	Underweight	Yes, it has decreased ≤5 kg	No	No	Type-2	6-10 years	I use insulin pens	No	No	Sometimes	No	Once a day	Once a day	Few times/day	Few times/day	Never	Never	1-3 times/week	1-3 times/week	Once a day	4-6 times/week	1-3 times/week	1-3 times/week	Once or more than once a month	Once or more than once a month	Once or more than once a month	Once or more than once a month	Once a day	4-6 times/week	Never	Never	Never	Never	Once or more than once a month	Once or more than once a month	Never	Never	No change	Once a day
55	43-57	Male	Muslim	SSC	Business	>1,00,000	70,001-1,00,000	1.58	60	24.0346	Normal	Yes, it has decreased > 5 kg	No	No	Type-2	2-5 years	I use oral anti diabetic drugs	Yes	Yes	Sometimes	No	Once a day	Few times/day	Few times/day	Few times/day	Never	Never	1-3 times/week	1-3 times/week	Once a day	4-6 times/week	Once a day	1-3 times/week	Once a day	Once a day	1-3 times/week	1-3 times/week	Once a day	Once a day	Once or more than once a month	Once or more than once a month	Once or more than once a month	Once or more than once a month	Once or more than once a month	Once or more than once a month	Once or more than once a month	Once or more than once a month	No change	Few times/day
50	43-57	Female	Muslim	Illiterate	Housewife	40,001-70,000	10,001-40,000	1.5	51	22.6667	Normal	Yes, it has decreased > 5 kg	No	No	Type-2	Over 10 years	I use insulin pens	No	Yes	Never	Yes, my disease self-management has declined	Once a day	Once a day	Few times/day	Once a day	Never	Never	Never	Never	Once or more than once a month	Once or more than once a month	Never	Never	Never	Never	Once or more than once a month	Once or more than once a month	Once a day	Once a day	Never	Never	Once or more than once a month	Once or more than once a month	1-3 times/week	Once or more than once a month	Never	Never	No change	Once a day
49	43-57	Female	Muslim	Graduate & above	Government Service Holder	40,001-70,000	10,001-40,000	1.52	50	21.6413	Normal	Yes, it has decreased > 5 kg	No	No	Type-2	2-5 years	I use oral anti diabetic drugs	No	Yes	Sometimes	No	Few times/day	Once a day	Once a day	Once a day	Never	Once or more than once a month	1-3 times/week	1-3 times/week	Once a day	4-6 times/week	Once a day	1-3 times/week	Once a day	Once a day	1-3 times/week	1-3 times/week	1-3 times/week	Once a day	Once or more than once a month	Once or more than once a month	Once or more than once a month	Once or more than once a month	Once or more than once a month	Once or more than once a month	Never	Never	No change	Never
56	43-57	Female	Muslim	Primary	Housewife	40,001-70,000	40,001-70,000	1.5	53	23.5556	Normal	No	No	No	Type-2	Over 10 years	I use insulin pens	No	Yes	Never	Yes, my disease self-management has declined	Few times/day	Few times/day	Once a day	Few times/day	Never	Never	1-3 times/week	1-3 times/week	Once a day	4-6 times/week	Once a day	4-6 times/week	1-3 times/week	1-3 times/week	1-3 times/week	1-3 times/week	Once a day	4-6 times/week	Once or more than once a month	1-3 times/week	Once or more than once a month	Once or more than once a month	Once or more than once a month	Once or more than once a month	Once or more than once a month	Once or more than once a month	No change	Once a day
62	58-72	Female	Muslim	Graduate & above	Housewife	40,001-70,000	40,001-70,000	1.63	65	24.4646	Normal	Yes, it has decreased > 5 kg	No	No	Type-2	Over 10 years	I use insulin pens	No	Yes	Sometimes	Yes, my disease self-management has improved	Few times/day	Few times/day	Once a day	Once a day	Once a day	4-6 times/week	1-3 times/week	1-3 times/week	Once a day	4-6 times/week	Once a day	1-3 times/week	Once a day	Once a day	1-3 times/week	1-3 times/week	Once a day	Once a day	Once or more than once a month	Once or more than once a month	Once or more than once a month	Once or more than once a month	Once or more than once a month	1-3 times/week	Never	Never	No change	Once or more than once a month
50	43-57	Female	Muslim	Primary	Housewife	40,001-70,000	10,001-40,000	1.58	62	24.8358	Normal	No	No	No	Type-2	Under 2 years	I use oral anti diabetic drugs	No	No	Sometimes	No	Once a day	Few times/day	Few times/day	Few times/day	Never	Never	1-3 times/week	1-3 times/week	Once a day	4-6 times/week	Once a day	4-6 times/week	Once a day	4-6 times/week	1-3 times/week	1-3 times/week	Once a day	Once a day	Once or more than once a month	Once or more than once a month	Never	Never	Once or more than once a month	Once or more than once a month	Once or more than once a month	Once or more than once a month	No change	Once or more than once a month
50	43-57	Male	Muslim	Graduate & above	Private Service Holder	10,001-40,000	10,001-40,000	1.63	70	26.3465	Overweight	No	No	No	Type-2	2-5 years	I use insulin & oral anti diabetic drug	Yes	Yes	Never	Yes, my disease self-management has improved	Few times/day	Few times/day	Once a day	Once a day	Never	Never	1-3 times/week	1-3 times/week	Once a day	4-6 times/week	Once or more than once a month	Once or more than once a month	Once or more than once a month	Once or more than once a month	Once a day	Once a day	Few times/day	Few times/day	Once or more than once a month	1-3 times/week	Once or more than once a month	Once or more than once a month	Once or more than once a month	Once or more than once a month	Never	Never	No change	Few times/day
45	43-57	Male	Muslim	HSC	Private Service Holder	10,001-40,000	10,001-40,000	1.58	50	20.0288	Normal	Yes, it has increased ≤5 kg	No	No	Type-1	Over 10 years	I use insulin pens	Yes	Yes	Never	Yes, my disease self-management has declined	Once a day	4-6 times/week	Few times/day	Few times/day	Once or more than once a month	1-3 times/week	Once a day	Once a day	Once a day	4-6 times/week	1-3 times/week	1-3 times/week	Once a day	Once a day	Once a day	Once a day	Few times/day	Few times/day	Once or more than once a month	Once or more than once a month	Once or more than once a month	Once or more than once a month	1-3 times/week	1-3 times/week	Never	Never	No change	Once a day
50	43-57	Male	Muslim	HSC	Business	10,001-40,000	<=10,000	1.63	60	22.5827	Normal	No	No	No	Type-2	Over 10 years	I use insulin pens	Yes	Yes	Never	Yes, my disease self-management has declined	Few times/day	Few times/day	Once a day	Once a day	Never	Never	1-3 times/week	1-3 times/week	Once a day	4-6 times/week	1-3 times/week	1-3 times/week	Once or more than once a month	Once or more than once a month	Once a day	Once a day	Few times/day	Few times/day	1-3 times/week	Once or more than once a month	Never	Never	Once or more than once a month	1-3 times/week	Never	Never	No change	Few times/day
56	43-57	Female	Muslim	Illiterate	Housewife	<=10,000	<=10,000	1.58	65	26.0375	Overweight	Yes, it has increased ≤5 kg	No	No	Type-2	2-5 years	I use oral anti diabetic drugs	No	No	Never	Yes, my disease self-management has improved	Few times/day	Once a day	Once a day	Once a day	Never	Never	1-3 times/week	1-3 times/week	Once a day	Once a day	Once or more than once a month	Once or more than once a month	Once or more than once a month	Once or more than once a month	Few times/day	Few times/day	Few times/day	Few times/day	Once or more than once a month	1-3 times/week	Once or more than once a month	Once or more than once a month	Never	Never	Never	Never	No change	Once a day
48	43-57	Male	Muslim	Primary	Business	40,001-70,000	10,001-40,000	1.58	65	26.0375	Overweight	Yes, it has increased >5 kg	No	No	Type-2	6-10 years	I use insulin pens	No	Yes	Never	Yes, my disease self-management has improved	Once a day	Once a day	Few times/day	Once a day	Never	Never	Once a day	4-6 times/week	Once a day	1-3 times/week	1-3 times/week	1-3 times/week	Once a day	Once a day	Once a day	Once a day	Few times/day	Few times/day	Never	Never	1-3 times/week	Once or more than once a month	Once or more than once a month	Once or more than once a month	Never	Never	No change	Once a day
70	58-72	Female	Muslim	Illiterate	Housewife	<=10,000	<=10,000	1.52	50	21.6413	Normal	No	No	No	Type-2	Over 10 years	I use oral anti diabetic drugs	No	No	Never	Yes, my disease self-management has improved	Once a day	Few times/day	Few times/day	Few times/day	Never	Never	Once or more than once a month	Once or more than once a month	Once or more than once a month	Once or more than once a month	Once or more than once a month	Once or more than once a month	Never	Never	Once a day	Once a day	Few times/day	Few times/day	Once or more than once a month	Once or more than once a month	Never	Never	Never	Never	Never	Never	No change	Few times/day
65	58-72	Male	Muslim	Illiterate	Others	10,001-40,000	10,001-40,000	1.65	70	25.7117	Overweight	Yes, it has increased ≤5 kg	No	No	Type-2	Under 2 years	I use oral anti diabetic drugs	No	No	Never	Yes, my disease self-management has improved	Once a day	Few times/day	Few times/day	Few times/day	Never	Never	Once a day	4-6 times/week	Once a day	4-6 times/week	Once or more than once a month	Once or more than once a month	Once a day	Once a day	Once a day	Once a day	Few times/day	4-6 times/week	Once or more than once a month	Once or more than once a month	Never	Never	Never	Never	Never	Never	No change	Once a day
70	58-72	Male	Muslim	Primary	Business	40,001-70,000	10,001-40,000	1.7	75	25.9516	Overweight	Yes, it has increased ≤5 kg	No	No	Type-2	6-10 years	I use insulin & oral anti diabetic drug	No	Yes	Never	Yes, my disease self-management has declined	Once a day	Once a day	Few times/day	Few times/day	Once or more than once a month	Once or more than once a month	Never	Never	Once a day	Once a day	Once or more than once a month	Once or more than once a month	1-3 times/week	4-6 times/week	Never	Never	Few times/day	Few times/day	Once or more than once a month	Once or more than once a month	Never	Never	Never	Never	Never	Never	No change	Once a day
35	28-42	Male	Muslim	SSC	Private Service Holder	10,001-40,000	10,001-40,000	1.63	70	26.3465	Overweight	Yes, it has increased >5 kg	No	No	Type-2	2-5 years	I use oral anti diabetic drugs	No	Yes	Never	Yes, my disease self-management has improved	Once a day	Once a day	Few times/day	Few times/day	Never	Never	1-3 times/week	1-3 times/week	Once a day	Once a day	1-3 times/week	Once or more than once a month	1-3 times/week	1-3 times/week	Once a day	Once a day	Few times/day	Few times/day	Once or more than once a month	Once or more than once a month	1-3 times/week	Once or more than once a month	Never	Never	Never	Never	No change	Once or more than once a month
50	43-57	Female	Muslim	Illiterate	Housewife	10,001-40,000	<=10,000	1.58	65	26.0375	Overweight	Yes, it has increased ≤5 kg	No	No	Type-2	2-5 years	I use oral anti diabetic drugs	No	Yes	Never	Yes, my disease self-management has improved	Once a day	4-6 times/week	Few times/day	Few times/day	Never	Never	1-3 times/week	1-3 times/week	Once a day	Once a day	1-3 times/week	Once or more than once a month	1-3 times/week	1-3 times/week	Few times/day	Few times/day	Few times/day	Few times/day	Once or more than once a month	Once or more than once a month	Never	Never	Once or more than once a month	1-3 times/week	Never	Never	No change	Once a day
45	43-57	Female	Muslim	Primary	Housewife	<=10,000	<=10,000	1.47	60	27.7662	Overweight	Yes, it has increased >5 kg	No	No	Type-2	6-10 years	I use oral anti diabetic drugs	No	Yes	Never	Yes, my disease self-management has improved	Few times/day	Few times/day	Once a day	4-6 times/week	Never	Never	1-3 times/week	1-3 times/week	Once a day	4-6 times/week	1-3 times/week	1-3 times/week	Never	Never	Once a day	Once a day	Few times/day	Few times/day	Never	Never	Never	Never	Never	Never	Never	Never	No change	Once or more than once a month
50	43-57	Male	Muslim	Primary	Others	<=10,000	<=10,000	1.68	64	22.6757	Normal	Yes, it has increased ≤5 kg	No	No	Type-2	2-5 years	I use oral anti diabetic drugs	No	Yes	Never	Yes, my disease self-management has improved	Few times/day	Once a day	Once a day	Once a day	Never	Never	Never	Never	Once a day	4-6 times/week	1-3 times/week	Once or more than once a month	1-3 times/week	1-3 times/week	Never	Never	Few times/day	4-6 times/week	1-3 times/week	Once or more than once a month	Never	Never	Never	Never	Never	Never	No change	1-3 times/week
60	58-72	Female	Muslim	Illiterate	Housewife	<=10,000	<=10,000	1.47	48	22.213	Normal	No	No	No	Type-2	Over 10 years	I use insulin & oral anti diabetic drug	Yes	Yes	Never	Yes, my disease self-management has declined	Once a day	Once a day	Few times/day	Few times/day	Never	Never	1-3 times/week	1-3 times/week	Few times/day	Once a day	1-3 times/week	Once or more than once a month	Never	Never	Once a day	Once a day	Few times/day	Few times/day	Never	Never	Never	Never	Never	Never	Never	Never	No change	Once a day
60	58-72	Female	Muslim	Illiterate	Housewife	<=10,000	<=10,000	1.52	55	23.8054	Normal	No	No	No	Type-1	Over 10 years	I use insulin pens	No	Yes	Never	Yes, my disease self-management has declined	Once a day	Once a day	Few times/day	Few times/day	Never	Never	1-3 times/week	1-3 times/week	Once a day	4-6 times/week	Never	Never	Never	Never	Once a day	Once a day	Few times/day	Few times/day	Never	Never	Never	Never	Never	Never	Never	Never	No change	Never
56	43-57	Female	Muslim	Primary	Housewife	10,001-40,000	<=10,000	1.63	65	24.4646	Normal	No	No	No	Type-2	Under 2 years	I use oral anti diabetic drugs	No	Yes	Never	Yes, my disease self-management has improved	Few times/day	Few times/day	Once a day	Once a day	Never	Never	Once or more than once a month	Once or more than once a month	Once a day	Once a day	Once or more than once a month	Once or more than once a month	Never	Never	Once a day	Once a day	Few times/day	Few times/day	Once or more than once a month	1-3 times/week	1-3 times/week	Once or more than once a month	Once or more than once a month	Once or more than once a month	Never	Never	No change	Once a day
50	43-57	Female	Muslim	Primary	Housewife	40,001-70,000	40,001-70,000	1.52	57	24.6711	Normal	Yes, it has increased >5 kg	No	No	Type-2	Under 2 years	I use oral anti diabetic drugs	No	Yes	Sometimes	Yes, my disease self-management has declined	Once a day	Few times/day	Few times/day	Few times/day	1-3 times/week	Once or more than once a month	Never	Never	Once a day	4-6 times/week	Once a day	4-6 times/week	1-3 times/week	Once or more than once a month	Once a day	Once a day	Once a day	Once a day	1-3 times/week	Once or more than once a month	Once or more than once a month	Once or more than once a month	Once or more than once a month	Once or more than once a month	Never	Never	No change	Once a day
30	28-42	Female	Muslim	Primary	Housewife	40,001-70,000	40,001-70,000	1.52	55	23.8054	Normal	Yes, it has decreased > 5 kg	No	No	Type-2	Over 10 years	I use insulin pens	No	Yes	Sometimes	Yes, my disease self-management has improved	Once a day	Once a day	Few times/day	Few times/day	Never	Never	1-3 times/week	1-3 times/week	Once a day	Once a day	1-3 times/week	1-3 times/week	1-3 times/week	1-3 times/week	Never	Never	Once a day	4-6 times/week	Once or more than once a month	Once or more than once a month	1-3 times/week	Once or more than once a month	Once or more than once a month	1-3 times/week	Never	Never	No change	Few times/day
63	58-72	Female	Muslim	Primary	Housewife	40,001-70,000	10,001-40,000	1.55	68	28.3039	Overweight	Yes, it has increased >5 kg	No	No	Type-2	Over 10 years	I use insulin pens	Yes	Yes	Sometimes	Yes, my disease self-management has improved	Few times/day	Few times/day	Once a day	Few times/day	Never	Never	1-3 times/week	1-3 times/week	Once a day	4-6 times/week	1-3 times/week	Once or more than once a month	Once or more than once a month	Once or more than once a month	Once or more than once a month	Once or more than once a month	Once a day	Once a day	1-3 times/week	Once or more than once a month	Never	Never	Once or more than once a month	Once or more than once a month	Once a day	Once a day	No change	Few times/day
58	58-72	Female	Muslim	SSC	Housewife	40,001-70,000	40,001-70,000	1.52	50	21.6413	Normal	No	No	No	Type-2	Under 2 years	I use insulin pens	No	Yes	Sometimes	Yes, my disease self-management has improved	Once a day	Once a day	Few times/day	Few times/day	Once or more than once a month	Once or more than once a month	1-3 times/week	1-3 times/week	1-3 times/week	Once or more than once a month	Once a day	4-6 times/week	Once or more than once a month	Once or more than once a month	Once a day	1-3 times/week	1-3 times/week	Once a day	Never	Never	Once or more than once a month	Once or more than once a month	1-3 times/week	1-3 times/week	Never	Never	No change	Once a day
60	58-72	Female	Muslim	Illiterate	Housewife	<=10,000	<=10,000	1.24	41	26.6649	Overweight	Yes, it has decreased > 5 kg	No	No	Type-2	Under 2 years	I use oral anti diabetic drugs	No	Yes	Never	Yes, my disease self-management has improved	Once a day	4-6 times/week	Few times/day	Few times/day	Never	Never	1-3 times/week	1-3 times/week	Once a day	4-6 times/week	1-3 times/week	Once or more than once a month	Once or more than once a month	Once or more than once a month	Never	Never	Once a day	Once a day	Never	Never	Never	Never	Never	Never	Never	Never	No change	Once or more than once a month
42	28-42	Female	Hindu	SSC	Housewife	40,001-70,000	10,001-40,000	1.6	90	35.1562	Obese	No	No	No	Type-2	Under 2 years	I use oral anti diabetic drugs	Yes	No	Sometimes	Yes, my disease self-management has improved	Once a day	Once a day	Few times/day	Few times/day	Never	Never	1-3 times/week	1-3 times/week	Once a day	Once a day	Once a day	4-6 times/week	1-3 times/week	Once or more than once a month	Once or more than once a month	Once or more than once a month	Once a day	Once a day	1-3 times/week	Once or more than once a month	Never	Never	1-3 times/week	1-3 times/week	Never	Never	No change	Once a day
51	43-57	Female	Muslim	SSC	Housewife	10,001-40,000	10,001-40,000	1.58	65	26.0375	Overweight	No	No	No	Type-2	2-5 years	I use oral anti diabetic drugs	No	Yes	Never	Yes, my disease self-management has improved	Once a day	Once a day	Few times/day	Few times/day	Never	Never	Never	Never	Once a day	4-6 times/week	Once or more than once a month	Once or more than once a month	Once or more than once a month	1-3 times/week	Once a day	4-6 times/week	Few times/day	4-6 times/week	Once or more than once a month	Once or more than once a month	Never	Never	Once or more than once a month	1-3 times/week	Never	Never	No change	Once a day
58	58-72	Male	Hindu	HSC	Government Service Holder	40,001-70,000	10,001-40,000	1.68	78	27.6361	Overweight	No	No	No	Type-2	2-5 years	I use insulin pens	Yes	No	Sometimes	Yes, my disease self-management has improved	Once a day	Few times/day	Few times/day	Few times/day	Once or more than once a month	Never	1-3 times/week	1-3 times/week	Once a day	4-6 times/week	Once a day	Once a day	1-3 times/week	1-3 times/week	Once or more than once a month	Once or more than once a month	Once a day	Once a day	1-3 times/week	Once or more than once a month	Once or more than once a month	Once or more than once a month	1-3 times/week	1-3 times/week	Never	Never	No change	Few times/day
65	58-72	Female	Muslim	Illiterate	Housewife	40,001-70,000	40,001-70,000	1.58	45	18.026	Underweight	Yes, it has decreased > 5 kg	No	No	Type-2	Over 10 years	I use insulin pens	Yes	Yes	Never	Yes, my disease self-management has declined	Once a day	Once a day	Few times/day	Few times/day	Never	Never	Never	Never	Once a day	4-6 times/week	Once a day	4-6 times/week	Once a day	Once a day	Never	Never	Once a day	Once a day	Never	Never	1-3 times/week	Once or more than once a month	Once or more than once a month	Once or more than once a month	Never	Never	No change	Once a day
52	43-57	Female	Muslim	HSC	Private Service Holder	10,001-40,000	10,001-40,000	1.55	65	27.0552	Overweight	No	No	No	Type-2	2-5 years	I use oral anti diabetic drugs	No	Yes	Never	Yes, my disease self-management has improved	Once a day	Once a day	Few times/day	Few times/day	Once or more than once a month	Once or more than once a month	Once or more than once a month	Once or more than once a month	Once a day	Once a day	1-3 times/week	Once or more than once a month	Once or more than once a month	Once or more than once a month	Once a day	4-6 times/week	Few times/day	Few times/day	Once or more than once a month	1-3 times/week	Never	Never	Never	Never	Never	Never	No change	Once a day
55	43-57	Male	Muslim	Illiterate	Others	<=10,000	<=10,000	1.68	80	28.3447	Overweight	No	No	No	Type-2	Over 10 years	I use insulin & oral anti diabetic drug	No	Yes	Never	Yes, my disease self-management has improved	Once a day	4-6 times/week	Few times/day	Few times/day	Never	Never	1-3 times/week	1-3 times/week	1-3 times/week	1-3 times/week	Once or more than once a month	Once or more than once a month	Once or more than once a month	Once or more than once a month	Once a day	Once a day	Few times/day	Few times/day	Once or more than once a month	Once or more than once a month	Never	Never	Never	Never	Never	Never	No change	Once a day
45	43-57	Male	Muslim	HSC	Private Service Holder	40,001-70,000	10,001-40,000	1.7	90	31.1419	Obese	No	No	No	Type-2	Under 2 years	I use oral anti diabetic drugs	No	No	Never	No	Once a day	Once a day	Few times/day	Few times/day	Never	Never	1-3 times/week	1-3 times/week	Once a day	4-6 times/week	1-3 times/week	Once or more than once a month	1-3 times/week	1-3 times/week	Once a day	Once a day	Once a day	Once a day	Once or more than once a month	Once or more than once a month	1-3 times/week	Once or more than once a month	Once or more than once a month	1-3 times/week	Never	Never	No change	1-3 times/week
50	43-57	Female	Muslim	Graduate & above	Private Service Holder	70,001-1,00,000	40,001-70,000	1.52	60	25.9695	Overweight	No	No	No	Type-2	2-5 years	I use oral anti diabetic drugs	No	No	Never	No	Once a day	Once a day	Few times/day	Few times/day	1-3 times/week	Once or more than once a month	1-3 times/week	1-3 times/week	Once a day	Once a day	Once a day	4-6 times/week	Once a day	Once a day	Once a day	Once a day	Few times/day	4-6 times/week	1-3 times/week	Once or more than once a month	Never	Never	Once or more than once a month	Once or more than once a month	Never	Never	No change	Few times/day
53	43-57	Male	Muslim	Graduate & above	Private Service Holder	40,001-70,000	40,001-70,000	1.68	75	26.5731	Overweight	Yes, it has increased ≤5 kg	No	No	Type-2	Under 2 years	I use oral anti diabetic drugs	No	Yes	Never	Yes, my disease self-management has improved	Once a day	Once a day	Few times/day	Few times/day	1-3 times/week	1-3 times/week	1-3 times/week	1-3 times/week	Once a day	4-6 times/week	Once or more than once a month	Once or more than once a month	Once a day	4-6 times/week	Once a day	Once a day	Few times/day	Few times/day	1-3 times/week	Once or more than once a month	Once or more than once a month	Once or more than once a month	1-3 times/week	1-3 times/week	Never	Never	No change	Few times/day
50	43-57	Male	Muslim	Graduate & above	Business	10,001-40,000	<=10,000	1.65	75	27.5482	Overweight	No	No	No	Type-2	Over 10 years	I use insulin & oral anti diabetic drug	No	No	Never	Yes, my disease self-management has improved	Few times/day	Once a day	Once a day	Once a day	Once or more than once a month	Once or more than once a month	Never	Never	Once a day	4-6 times/week	1-3 times/week	1-3 times/week	Once or more than once a month	Once or more than once a month	Once a day	4-6 times/week	Few times/day	Few times/day	Never	Never	Never	Never	Once or more than once a month	Once or more than once a month	Never	Never	No change	Once a day
45	43-57	Male	Muslim	Graduate & above	Private Service Holder	40,001-70,000	10,001-40,000	1.63	70	26.3465	Overweight	Yes, it has increased ≤5 kg	No	No	Type-2	Over 10 years	I use insulin & oral anti diabetic drug	No	Yes	Never	Yes, my disease self-management has improved	Once a day	Once a day	Few times/day	Few times/day	Once or more than once a month	Never	Never	Never	Once a day	Once a day	1-3 times/week	1-3 times/week	Once or more than once a month	Once or more than once a month	Once a day	Once a day	Few times/day	Few times/day	Never	Never	Never	Never	Never	Never	Never	Never	No change	Once a day
56	43-57	Female	Muslim	Primary	Housewife	40,001-70,000	10,001-40,000	1.52	45	19.4771	Normal	Yes, it has increased >5 kg	No	No	Type-2	Over 10 years	I use insulin & oral anti diabetic drug	No	Yes	Sometimes	Yes, my disease self-management has declined	Once a day	Once a day	Few times/day	Few times/day	Never	Never	Once or more than once a month	Once or more than once a month	Once a day	Once a day	Once a day	4-6 times/week	1-3 times/week	1-3 times/week	Once or more than once a month	Once or more than once a month	Once a day	Once a day	Once or more than once a month	Once or more than once a month	1-3 times/week	Once or more than once a month	Never	Never	Never	Never	No change	Once a day
65	58-72	Male	Muslim	SSC	Private Service Holder	10,001-40,000	<=10,000	1.6	75	29.2969	Overweight	Yes, it has increased ≤5 kg	No	No	Type-2	2-5 years	I use oral anti diabetic drugs	No	Yes	Sometimes	Yes, my disease self-management has improved	Once a day	Once a day	Few times/day	Few times/day	Never	Never	1-3 times/week	1-3 times/week	Once a day	4-6 times/week	1-3 times/week	1-3 times/week	Once or more than once a month	Once or more than once a month	Once a day	Once a day	Few times/day	Few times/day	4-6 times/week	1-3 times/week	1-3 times/week	1-3 times/week	1-3 times/week	1-3 times/week	Never	Never	No change	Once a day
60	58-72	Female	Muslim	Primary	Housewife	40,001-70,000	10,001-40,000	1.55	60	25	Overweight	Yes, it has decreased ≤5 kg	No	No	Type-2	Over 10 years	I use insulin & oral anti diabetic drug	No	No	Sometimes	Yes, my disease self-management has declined	Few times/day	Few times/day	Once a day	Once a day	Never	Never	1-3 times/week	1-3 times/week	Once a day	4-6 times/week	Once a day	Once a day	Once a day	Once a day	Never	Never	Once a day	Once a day	Never	Never	Once or more than once a month	Once or more than once a month	Once or more than once a month	1-3 times/week	Never	Never	No change	Never
62	58-72	Female	Muslim	Primary	Housewife	40,001-70,000	10,001-40,000	1.5	63	28	Overweight	No	No	No	Type-2	Over 10 years	I use oral anti diabetic drugs	Yes	Yes	Sometimes	No	Once a day	4-6 times/week	Few times/day	Few times/day	Never	Never	1-3 times/week	1-3 times/week	Once a day	Once a day	Once a day	4-6 times/week	Once a day	4-6 times/week	Once or more than once a month	Once or more than once a month	Once a day	Once a day	Once or more than once a month	Once or more than once a month	1-3 times/week	Once or more than once a month	Once or more than once a month	Once or more than once a month	Never	Never	No change	1-3 times/week
63	58-72	Male	Hindu	HSC	Others	10,001-40,000	<=10,000	1.63	64	24.0882	Normal	No	No	No	Type-2	Over 10 years	I use oral anti diabetic drugs	No	Yes	<2 times/day	Yes, my disease self-management has declined	Once a day	Once a day	Once a day	4-6 times/week	Once or more than once a month	Never	Once a day	Once a day	Once a day	Once a day	Once a day	4-6 times/week	Once a day	Once a day	Once a day	Once a day	Few times/day	Few times/day	Once or more than once a month	Once or more than once a month	Once or more than once a month	Once or more than once a month	Once a day	Once a day	Never	Never	No change	Once a day
50	43-57	Female	Muslim	Primary	Housewife	40,001-70,000	10,001-40,000	1.5	50	22.2222	Normal	Yes, it has decreased > 5 kg	No	No	Type-2	Over 10 years	I use oral anti diabetic drugs	No	Yes	Sometimes	Yes, my disease self-management has declined	Few times/day	Few times/day	Never	Never	Never	Never	1-3 times/week	1-3 times/week	Once a day	Once a day	Once a day	Once a day	Once a day	Once a day	1-3 times/week	1-3 times/week	Once a day	Once a day	1-3 times/week	Once or more than once a month	Once or more than once a month	Once or more than once a month	Never	Never	Once or more than once a month	Once or more than once a month	No change	Never
61	58-72	Female	Muslim	SSC	Housewife	<=10,000	<=10,000	1.52	75	32.4619	Obese	Yes, it has increased >5 kg	No	No	Type-2	Over 10 years	I use insulin & oral anti diabetic drug	Yes	Yes	Sometimes	Yes, my disease self-management has improved	Few times/day	Once a day	Once a day	Once a day	Once or more than once a month	Once or more than once a month	1-3 times/week	1-3 times/week	Once a day	4-6 times/week	Once a day	Once a day	Once or more than once a month	Once or more than once a month	Once a day	Once a day	Few times/day	Few times/day	Once or more than once a month	Once or more than once a month	1-3 times/week	Once or more than once a month	Once or more than once a month	Once or more than once a month	Never	Never	No change	Once a day
68	58-72	Female	Muslim	Primary	Housewife	<=10,000	<=10,000	1.63	61	22.9591	Normal	No	No	No	Type-2	Over 10 years	I use insulin pens	Yes	Yes	Sometimes	No	Once a day	Once a day	Few times/day	Few times/day	Never	Never	Never	Never	Once a day	Once a day	Once a day	Once a day	Once a day	Once a day	Once a day	Once a day	Few times/day	Few times/day	Once or more than once a month	1-3 times/week	Once or more than once a month	Once or more than once a month	Once or more than once a month	1-3 times/week	Never	Never	No change	1-3 times/week
38	28-42	Female	Muslim	Primary	Housewife	40,001-70,000	10,001-40,000	1.58	80	32.0461	Obese	No	No	No	Type-2	2-5 years	I use oral anti diabetic drugs	Yes	Yes	Never	No	Few times/day	Few times/day	Once a day	Once a day	Never	Never	Never	Never	Once a day	4-6 times/week	1-3 times/week	1-3 times/week	Once a day	Once a day	Once a day	4-6 times/week	Once a day	Once a day	Never	Never	Never	Never	Never	Never	Once or more than once a month	Once or more than once a month	No change	Few times/day
50	43-57	Female	Muslim	Primary	Housewife	40,001-70,000	10,001-40,000	1.55	50	20.8117	Normal	Yes, it has decreased > 5 kg	No	No	Type-2	Under 2 years	I use oral anti diabetic drugs	Yes	Yes	Sometimes	Yes, my disease self-management has declined	Few times/day	Few times/day	Once a day	Once a day	Never	Never	1-3 times/week	1-3 times/week	Once a day	Once a day	Once a day	4-6 times/week	Once a day	Once a day	Once or more than once a month	Once or more than once a month	Once a day	4-6 times/week	Never	Never	Never	Never	Once or more than once a month	Once or more than once a month	Never	Never	No change	Once a day
45	43-57	Female	Muslim	Primary	Housewife	<=10,000	<=10,000	1.6	86	33.5937	Obese	Yes, it has decreased ≤5 kg	No	No	Type-2	2-5 years	I use oral anti diabetic drugs	No	Yes	Never	Yes, my disease self-management has improved	Once a day	Few times/day	Few times/day	Few times/day	Never	Never	Once a day	Once a day	Once a day	4-6 times/week	Once a day	Once a day	1-3 times/week	1-3 times/week	1-3 times/week	1-3 times/week	Few times/day	Few times/day	4-6 times/week	1-3 times/week	1-3 times/week	Once or more than once a month	Once or more than once a month	Once or more than once a month	Never	Never	No change	Few times/day
48	43-57	Male	Muslim	Primary	Private Service Holder	40,001-70,000	10,001-40,000	1.65	57	20.9366	Normal	Yes, it has decreased > 5 kg	No	No	Type-2	Over 10 years	I use insulin pens	No	Yes	Never	Yes, my disease self-management has declined	Once a day	Once a day	Few times/day	Few times/day	Never	Never	1-3 times/week	1-3 times/week	Once a day	Once a day	1-3 times/week	Once or more than once a month	Once or more than once a month	Once or more than once a month	Once a day	Once a day	Once a day	Once a day	Once or more than once a month	Once or more than once a month	1-3 times/week	Once or more than once a month	Once or more than once a month	1-3 times/week	Never	Never	No change	Few times/day
62	58-72	Female	Muslim	SSC	Housewife	40,001-70,000	40,001-70,000	1.52	58	25.1039	Overweight	Yes, it has increased >5 kg	No	No	Type-2	Over 10 years	I use insulin pens	No	Yes	Sometimes	Yes, my disease self-management has improved	Few times/day	Few times/day	Once a day	Once a day	Never	Never	1-3 times/week	1-3 times/week	Once a day	4-6 times/week	Once a day	4-6 times/week	Once a day	4-6 times/week	1-3 times/week	1-3 times/week	Once a day	Once a day	1-3 times/week	Once or more than once a month	Once or more than once a month	Once or more than once a month	Once or more than once a month	Once or more than once a month	Once or more than once a month	Once or more than once a month	No change	Few times/day
40	28-42	Female	Muslim	Illiterate	Housewife	<=10,000	<=10,000	1.52	60	25.9695	Overweight	No	No	No	Type-2	Over 10 years	I use oral anti diabetic drugs	No	Yes	Never	No	Few times/day	4-6 times/week	Once a day	Once a day	Never	Never	1-3 times/week	1-3 times/week	1-3 times/week	1-3 times/week	1-3 times/week	1-3 times/week	4-6 times/week	1-3 times/week	Once a day	4-6 times/week	Once a day	Once a day	Once or more than once a month	1-3 times/week	Once or more than once a month	Once or more than once a month	Once or more than once a month	Once or more than once a month	Never	Never	No change	Never
36	28-42	Female	Muslim	Illiterate	Housewife	<=10,000	<=10,000	1.52	70	30.2978	Obese	Yes, it has decreased > 5 kg	No	No	Type-2	Under 2 years	I use oral anti diabetic drugs	No	Yes	Never	Yes, my disease self-management has declined	Few times/day	Few times/day	Once a day	Once a day	Never	Never	Never	Never	1-3 times/week	1-3 times/week	1-3 times/week	1-3 times/week	Once or more than once a month	Once or more than once a month	Once a day	Once a day	Once a day	Once a day	1-3 times/week	1-3 times/week	1-3 times/week	Once or more than once a month	Once or more than once a month	1-3 times/week	Once or more than once a month	Once or more than once a month	No change	Never
50	43-57	Female	Muslim	Graduate & above	Private Service Holder	40,001-70,000	10,001-40,000	1.5	60	26.6667	Overweight	No	No	No	Type-2	6-10 years	I use oral anti diabetic drugs	No	Yes	Sometimes	Yes, my disease self-management has improved	Once a day	Once a day	Few times/day	4-6 times/week	1-3 times/week	Once or more than once a month	Once a day	Once a day	Once a day	4-6 times/week	Once a day	4-6 times/week	Once a day	1-3 times/week	Once a day	Once a day	Few times/day	Few times/day	1-3 times/week	1-3 times/week	1-3 times/week	1-3 times/week	Once or more than once a month	Once or more than once a month	Once or more than once a month	Once or more than once a month	No change	Few times/day
42	28-42	Male	Muslim	Primary	Others	<=10,000	<=10,000	1.63	70	26.3465	Overweight	Yes, it has decreased ≤5 kg	Yes	Yes	Type-2	2-5 years	I use oral anti diabetic drugs	No	Yes	Never	Yes, my disease self-management has improved	Once a day	Once a day	Few times/day	Few times/day	Never	Never	Once a day	Once a day	Once a day	4-6 times/week	Once or more than once a month	Once or more than once a month	Once or more than once a month	Once or more than once a month	Once a day	Once a day	Few times/day	Once a day	Once or more than once a month	Once or more than once a month	Never	Never	Never	Never	Never	Never	No change	Once a day
37	28-42	Female	Muslim	SSC	Housewife	10,001-40,000	<=10,000	1.63	60	22.5827	Normal	Yes, it has decreased ≤5 kg	No	No	Type-2	Under 2 years	I use oral anti diabetic drugs	No	Yes	Never	Yes, my disease self-management has improved	Once a day	4-6 times/week	Few times/day	Few times/day	Never	Never	Once a day	Once a day	Once a day	Once a day	Once or more than once a month	Once or more than once a month	1-3 times/week	1-3 times/week	Once a day	Once a day	Few times/day	Few times/day	1-3 times/week	Once or more than once a month	Once or more than once a month	Once or more than once a month	Never	Never	Never	Never	No change	Once a day
40	28-42	Female	Muslim	Illiterate	Housewife	<=10,000	<=10,000	1.63	40	15.0551	Underweight	Yes, it has decreased ≤5 kg	No	No	Type-2	Over 10 years	I use oral anti diabetic drugs	No	Yes	Never	Yes, my disease self-management has improved	Once a day	Once a day	Few times/day	Once a day	Never	Never	Once or more than once a month	Once or more than once a month	Once a day	Once a day	1-3 times/week	1-3 times/week	Once or more than once a month	Once or more than once a month	Once a day	Once a day	Few times/day	Few times/day	Once or more than once a month	Once or more than once a month	Never	Never	Never	Never	Never	Never	No change	Never
60	58-72	Male	Muslim	Illiterate	Others	<=10,000	<=10,000	1.63	71	26.7229	Overweight	No	No	No	Type-2	Over 10 years	I use oral anti diabetic drugs	No	No	Never	Yes, my disease self-management has improved	Once a day	Once a day	Few times/day	Few times/day	Never	Never	Once a day	1-3 times/week	4-6 times/week	1-3 times/week	Never	Never	Once or more than once a month	Once or more than once a month	Once a day	Once a day	Few times/day	Few times/day	Never	Never	Never	Never	Never	Never	Never	Never	No change	Once a day
50	43-57	Female	Muslim	Primary	Housewife	40,001-70,000	10,001-40,000	1.55	59	24.5578	Normal	Yes, it has decreased > 5 kg	No	No	Type-2	Over 10 years	I use oral anti diabetic drugs	No	Yes	Sometimes	Yes, my disease self-management has declined	Once a day	Once a day	Few times/day	Few times/day	Never	Never	1-3 times/week	1-3 times/week	Once a day	4-6 times/week	1-3 times/week	1-3 times/week	1-3 times/week	1-3 times/week	1-3 times/week	1-3 times/week	Once a day	Once a day	Never	Never	Never	Never	Once or more than once a month	Once or more than once a month	Once or more than once a month	Once or more than once a month	No change	Once a day
50	43-57	Female	Muslim	Primary	Business	40,001-70,000	40,001-70,000	1.55	70	29.1363	Overweight	Yes, it has increased >5 kg	No	No	Type-2	Under 2 years	I use insulin pens	No	Yes	Never	Yes, my disease self-management has improved	Once a day	4-6 times/week	Few times/day	Few times/day	Never	Never	1-3 times/week	1-3 times/week	Once a day	Once a day	Once a day	Once a day	Once or more than once a month	Once or more than once a month	Once or more than once a month	Once or more than once a month	Once a day	Once a day	Never	Never	Once or more than once a month	Once or more than once a month	Once or more than once a month	1-3 times/week	Once a day	Once a day	No change	Once a day
35	28-42	Female	Muslim	Primary	Housewife	40,001-70,000	10,001-40,000	1.55	55	22.8928	Normal	Yes, it has decreased > 5 kg	No	No	Type-2	Under 2 years	I use insulin pens	No	Yes	Never	Yes, my disease self-management has improved	Once a day	Once a day	Few times/day	Few times/day	Never	Never	1-3 times/week	1-3 times/week	Once a day	Once a day	1-3 times/week	1-3 times/week	1-3 times/week	1-3 times/week	Once or more than once a month	Once or more than once a month	Once a day	Once a day	1-3 times/week	Once or more than once a month	Never	Never	Once or more than once a month	Once or more than once a month	Never	Never	No change	Once a day
52	43-57	Female	Muslim	HSC	Housewife	40,001-70,000	10,001-40,000	1.52	65	28.1337	Overweight	No	No	No	Type-2	Under 2 years	I use oral anti diabetic drugs	No	Yes	Sometimes	Yes, my disease self-management has improved	Once a day	Few times/day	Few times/day	Few times/day	Never	Never	1-3 times/week	1-3 times/week	Once a day	4-6 times/week	Once a day	4-6 times/week	Once a day	Once a day	1-3 times/week	1-3 times/week	Once a day	Once a day	Once or more than once a month	Once or more than once a month	Never	Never	Never	Never	Never	Never	No change	Never
52	43-57	Female	Muslim	Illiterate	Housewife	<=10,000	<=10,000	1.5	46	20.4444	Normal	No	No	No	Type-2	Over 10 years	I use insulin pens	No	No	Never	No	Once a day	Once a day	Few times/day	Few times/day	Never	Never	1-3 times/week	1-3 times/week	Once a day	4-6 times/week	1-3 times/week	1-3 times/week	Once or more than once a month	Once or more than once a month	Once a day	Once a day	Once a day	Once a day	Once or more than once a month	Once or more than once a month	1-3 times/week	Once or more than once a month	Never	Never	Never	Never	No change	Never
55	43-57	Female	Muslim	SSC	Housewife	40,001-70,000	10,001-40,000	1.5	72	32	Obese	Yes, it has increased >5 kg	No	No	Type-2	6-10 years	I use insulin pens	Yes	Yes	Never	Yes, my disease self-management has improved	Once a day	4-6 times/week	Few times/day	Few times/day	Once or more than once a month	Never	Never	Never	Once a day	4-6 times/week	Once a day	1-3 times/week	Once a day	Once a day	Never	Never	Once a day	Once a day	Never	Never	Never	Never	Never	Never	Once or more than once a month	Never	Decreased	Once a day
50	43-57	Male	Muslim	HSC	Business	40,001-70,000	10,001-40,000	1.63	44	16.5607	Underweight	Yes, it has decreased > 5 kg	No	No	Type-2	2-5 years	I use oral anti diabetic drugs	Yes	No	Sometimes	Yes, my disease self-management has declined	Once a day	Once a day	Few times/day	Few times/day	Never	Never	1-3 times/week	1-3 times/week	Once a day	Once a day	Once a day	1-3 times/week	Once a day	Once a day	Once a day	1-3 times/week	Once a day	Once a day	Once or more than once a month	Once or more than once a month	Once or more than once a month	Once or more than once a month	Never	Never	Once or more than once a month	Once or more than once a month	No change	Once a day
50	43-57	Male	Muslim	HSC	Business	40,001-70,000	10,001-40,000	1.63	44	16.5607	Underweight	Yes, it has decreased > 5 kg	No	No	Type-2	2-5 years	I use oral anti diabetic drugs	Yes	No	Sometimes	Yes, my disease self-management has declined	Once a day	4-6 times/week	Few times/day	Few times/day	Never	Never	1-3 times/week	1-3 times/week	Once a day	Once a day	Once a day	Once a day	Once a day	Once a day	Once a day	1-3 times/week	Once a day	Once a day	1-3 times/week	Once or more than once a month	1-3 times/week	Once or more than once a month	Never	Never	Once or more than once a month	Once or more than once a month	No change	Once a day
57	43-57	Male	Hindu	Graduate & above	Government Service Holder	40,001-70,000	40,001-70,000	1.63	65	24.4646	Normal	No	No	No	Type-2	6-10 years	I use oral anti diabetic drugs	No	Yes	Sometimes	No	Once a day	Once a day	Few times/day	Few times/day	Never	Never	Once a day	Once a day	Once a day	4-6 times/week	Once a day	Once a day	Once a day	4-6 times/week	Once a day	Once a day	Few times/day	Few times/day	Once or more than once a month	Once or more than once a month	Once or more than once a month	Once or more than once a month	Once or more than once a month	1-3 times/week	Never	Never	No change	Few times/day
55	43-57	Female	Muslim	Illiterate	Housewife	<=10,000	<=10,000	1.52	55	23.8054	Normal	No	No	No	Type-2	Under 2 years	I use oral anti diabetic drugs	No	No	Never	Yes, my disease self-management has declined	Once a day	Once a day	Few times/day	Few times/day	Never	Never	Once a day	Once a day	Once a day	Once a day	1-3 times/week	1-3 times/week	Once or more than once a month	Once or more than once a month	Once a day	Once a day	Few times/day	Once a day	Once or more than once a month	Once or more than once a month	Never	Never	Never	Never	Never	Never	No change	Never
62	58-72	Female	Hindu	Illiterate	Housewife	<=10,000	<=10,000	1.58	59	23.634	Normal	No	No	No	Type-2	Over 10 years	I use oral anti diabetic drugs	No	Yes	Never	Yes, my disease self-management has declined	Once a day	Once a day	Few times/day	Few times/day	Never	Never	Once a day	Once a day	Once a day	Once a day	Once or more than once a month	Once or more than once a month	Once or more than once a month	Once or more than once a month	Once a day	4-6 times/week	Few times/day	Few times/day	Never	Never	Never	Never	Never	Never	Never	Never	No change	Once a day
52	43-57	Male	Muslim	SSC	Others	10,001-40,000	<=10,000	1.7	65	22.4913	Normal	No	No	No	Type-2	2-5 years	I use oral anti diabetic drugs	No	No	Never	Yes, my disease self-management has improved	Once a day	Few times/day	Few times/day	Few times/day	Never	Never	Once or more than once a month	Once or more than once a month	Once a day	4-6 times/week	1-3 times/week	1-3 times/week	Once or more than once a month	Once or more than once a month	Once a day	Once a day	Few times/day	Few times/day	Once or more than once a month	Once or more than once a month	Never	Never	Never	Never	Never	Never	No change	Once a day
55	43-57	Female	Muslim	Primary	Housewife	<=10,000	<=10,000	1.58	65	26.0375	Overweight	No	No	No	Type-2	2-5 years	I use oral anti diabetic drugs	Yes	Yes	Never	Yes, my disease self-management has improved	Once a day	Once a day	Few times/day	Once a day	Never	Never	1-3 times/week	1-3 times/week	Once a day	Once a day	1-3 times/week	1-3 times/week	Once or more than once a month	Once or more than once a month	Once a day	4-6 times/week	Few times/day	Few times/day	1-3 times/week	Once or more than once a month	Never	Never	Never	Never	Never	Never	No change	Never
58	58-72	Male	Muslim	Illiterate	Others	<=10,000	<=10,000	1.83	72	21.4996	Normal	No	No	No	Type-2	6-10 years	I use insulin pens	No	No	Never	Yes, my disease self-management has improved	Few times/day	Few times/day	Once a day	Once a day	Never	Never	Once or more than once a month	Once or more than once a month	1-3 times/week	1-3 times/week	Once or more than once a month	Once or more than once a month	Once or more than once a month	Once or more than once a month	Once a day	Once a day	Few times/day	1-3 times/week	Never	Never	Never	Never	Never	Never	Never	Never	No change	Once a day
45	43-57	Female	Muslim	Illiterate	Housewife	<=10,000	<=10,000	1.6	60	23.4375	Normal	Yes, it has increased ≤5 kg	No	No	Type-2	2-5 years	I use oral anti diabetic drugs	No	Yes	Never	Yes, my disease self-management has improved	Once a day	4-6 times/week	Few times/day	Once a day	Never	Never	Once a day	Once a day	Once a day	Once a day	Once or more than once a month	Once or more than once a month	Once or more than once a month	Once or more than once a month	Once a day	Once a day	Few times/day	Few times/day	Never	Never	Never	Never	Never	Never	Never	Never	No change	Never
50	43-57	Male	Muslim	Graduate & above	Private Service Holder	40,001-70,000	10,001-40,000	1.68	70	24.8016	Normal	No	No	No	Type-2	2-5 years	I use insulin pens	No	Yes	Sometimes	No	Once a day	Once a day	Few times/day	Few times/day	Never	Never	1-3 times/week	1-3 times/week	Once a day	4-6 times/week	Once a day	1-3 times/week	1-3 times/week	1-3 times/week	Once a day	4-6 times/week	Once a day	Once a day	Once or more than once a month	Once or more than once a month	1-3 times/week	Once or more than once a month	Once or more than once a month	Once or more than once a month	Once a day	Once a day	No change	Few times/day
50	43-57	Male	Muslim	SSC	Business	10,001-40,000	10,001-40,000	1.68	60	21.2585	Normal	No	No	No	Type-2	Under 2 years	I use oral anti diabetic drugs	Yes	Yes	Never	Yes, my disease self-management has declined	Once a day	4-6 times/week	Few times/day	Few times/day	Never	Never	Never	Never	1-3 times/week	1-3 times/week	Once or more than once a month	Once or more than once a month	Once or more than once a month	Once or more than once a month	Once a day	Once a day	Few times/day	Few times/day	Never	Never	Never	Never	Once or more than once a month	1-3 times/week	Never	Never	No change	Few times/day
30	28-42	Male	Muslim	Graduate & above	Business	40,001-70,000	10,001-40,000	1.83	65	19.4094	Normal	Yes, it has increased >5 kg	No	No	Type-2	Under 2 years	I use oral anti diabetic drugs	Yes	Yes	Never	Yes, my disease self-management has improved	Once a day	Once a day	Few times/day	Few times/day	Never	Never	Once or more than once a month	Once or more than once a month	Once a day	4-6 times/week	1-3 times/week	1-3 times/week	Once or more than once a month	Once or more than once a month	Once a day	Once a day	Few times/day	Few times/day	1-3 times/week	1-3 times/week	Never	Never	Once or more than once a month	Once or more than once a month	Never	Never	No change	Few times/day
60	58-72	Male	Muslim	Primary	Others	10,001-40,000	<=10,000	1.7	80	27.6817	Overweight	Yes, it has increased ≤5 kg	No	No	Type-2	6-10 years	I use oral anti diabetic drugs	Yes	No	Never	Yes, my disease self-management has improved	Few times/day	Few times/day	Few times/day	Once a day	Never	Never	Once or more than once a month	Once or more than once a month	Once a day	4-6 times/week	1-3 times/week	1-3 times/week	Once or more than once a month	Once or more than once a month	Few times/day	Few times/day	Few times/day	Few times/day	Once or more than once a month	Once or more than once a month	1-3 times/week	Once or more than once a month	Never	Never	Never	Never	No change	Few times/day
57	43-57	Male	Muslim	Primary	Business	10,001-40,000	<=10,000	1.73	85	28.4005	Overweight	Yes, it has increased >5 kg	No	No	Type-2	Over 10 years	I use insulin & oral anti diabetic drug	Yes	No	Never	Yes, my disease self-management has declined	Few times/day	Few times/day	4-6 times/week	4-6 times/week	Never	Never	Never	Never	Once a day	Once a day	Never	Never	Never	Never	Never	Never	Few times/day	Few times/day	Once or more than once a month	Once or more than once a month	Never	Never	Once or more than once a month	Once or more than once a month	Never	Never	No change	Once a day
57	43-57	Male	Muslim	Primary	Business	10,001-40,000	<=10,000	1.73	85	28.4005	Overweight	Yes, it has increased >5 kg	No	No	Type-2	Over 10 years	I use insulin & oral anti diabetic drug	Yes	No	Never	Yes, my disease self-management has declined	Few times/day	Few times/day	Few times/day	4-6 times/week	Never	Never	Never	Never	Once a day	Once a day	Never	Never	Never	Never	Never	Never	Few times/day	Few times/day	1-3 times/week	Once or more than once a month	Never	Never	Once or more than once a month	Once or more than once a month	Never	Never	No change	Once a day
65	58-72	Female	Muslim	Illiterate	Housewife	<=10,000	<=10,000	1.55	65	27.0552	Overweight	No	No	No	Type-2	6-10 years	I use oral anti diabetic drugs	Yes	No	Never	Yes, my disease self-management has declined	Few times/day	Few times/day	Once a day	Once a day	Never	Never	1-3 times/week	1-3 times/week	Once a day	4-6 times/week	1-3 times/week	1-3 times/week	Once or more than once a month	Once or more than once a month	Once a day	Once a day	Few times/day	Once a day	Never	Never	Never	Never	Never	Never	Never	Never	No change	Once a day
60	58-72	Male	Muslim	SSC	Business	10,001-40,000	10,001-40,000	1.63	65	24.4646	Normal	No	No	No	Type-2	Over 10 years	I use oral anti diabetic drugs	No	Yes	Never	Yes, my disease self-management has improved	Once a day	Few times/day	Few times/day	Few times/day	Never	Never	Never	Never	Once a day	4-6 times/week	1-3 times/week	1-3 times/week	Once or more than once a month	Once or more than once a month	Once a day	4-6 times/week	Few times/day	Few times/day	Once or more than once a month	Once or more than once a month	Never	Never	Never	Never	Never	Never	No change	Once a day
60	58-72	Male	Muslim	SSC	Business	10,001-40,000	<=10,000	1.63	65	24.4646	Normal	No	No	No	Type-2	Over 10 years	I use oral anti diabetic drugs	No	Yes	Never	Yes, my disease self-management has improved	Once a day	Few times/day	Few times/day	Once a day	Never	Never	Never	Never	Once a day	Once a day	1-3 times/week	1-3 times/week	Once or more than once a month	Once or more than once a month	Once a day	Once a day	Few times/day	Few times/day	1-3 times/week	Once or more than once a month	Never	Never	Never	Never	Never	Never	No change	Once a day
50	43-57	Female	Muslim	Primary	Housewife	<=10,000	<=10,000	1.55	60	25	Overweight	Yes, it has increased ≤5 kg	No	No	Type-2	2-5 years	I use oral anti diabetic drugs	No	Yes	Never	Yes, my disease self-management has improved	Once a day	Once a day	Few times/day	Once a day	Never	Never	Never	Never	Once a day	Once a day	Once or more than once a month	Once or more than once a month	Once or more than once a month	Once or more than once a month	Once a day	Once a day	Few times/day	Few times/day	Never	Never	Never	Never	Never	Never	Never	Never	No change	Never
50	43-57	Female	Muslim	Primary	Housewife	<=10,000	<=10,000	1.55	60	25	Overweight	Yes, it has increased ≤5 kg	No	No	Type-2	2-5 years	I use oral anti diabetic drugs	No	Yes	Never	Yes, my disease self-management has improved	Once a day	Few times/day	Few times/day	Few times/day	Never	Never	Never	Never	Once a day	4-6 times/week	Once or more than once a month	Once or more than once a month	Once or more than once a month	Once or more than once a month	Once a day	4-6 times/week	Few times/day	Few times/day	Never	Never	Never	Never	Never	Never	Never	Never	No change	Never
45	43-57	Male	Muslim	HSC	Business	40,001-70,000	10,001-40,000	1.63	65	24.4646	Normal	Yes, it has increased ≤5 kg	No	No	Type-2	Under 2 years	I use oral anti diabetic drugs	No	No	Never	Yes, my disease self-management has improved	Once a day	Once a day	Few times/day	Once a day	Never	Never	Never	Never	Once a day	4-6 times/week	1-3 times/week	1-3 times/week	Once or more than once a month	Once or more than once a month	Once a day	Once a day	Few times/day	Few times/day	Never	Never	Once or more than once a month	Once or more than once a month	Never	Never	Never	Never	No change	Few times/day
43	43-57	Male	Muslim	Illiterate	Others	<=10,000	<=10,000	1.68	65	23.03	Normal	No	No	No	Type-2	Under 2 years	I use oral anti diabetic drugs	No	No	Never	Yes, my disease self-management has improved	Once a day	Once a day	Few times/day	Few times/day	Never	Never	Never	Never	Once a day	4-6 times/week	Once or more than once a month	Once or more than once a month	Once or more than once a month	Once or more than once a month	Once a day	Once a day	Few times/day	Few times/day	Never	Never	Never	Never	Never	Never	Never	Never	No change	Never
35	28-42	Male	Hindu	Graduate & above	Private Service Holder	40,001-70,000	40,001-70,000	1.7	70	24.2215	Normal	No	No	No	Type-1	6-10 years	I use oral anti diabetic drugs	Yes	Yes	Sometimes	No	Once a day	Once a day	Few times/day	Few times/day	4-6 times/week	Once a day	4-6 times/week	4-6 times/week	Once a day	Once a day	1-3 times/week	1-3 times/week	4-6 times/week	4-6 times/week	1-3 times/week	1-3 times/week	Once a day	Once a day	1-3 times/week	Once or more than once a month	Never	Never	Once a day	4-6 times/week	1-3 times/week	1-3 times/week	No change	Few times/day
65	58-72	Male	Muslim	HSC	Others	70,001-1,00,000	40,001-70,000	1.65	60	22.0386	Normal	Yes, it has decreased ≤5 kg	No	No	Type-1	6-10 years	I use oral anti diabetic drugs	Yes	Yes	Sometimes	No	Few times/day	Few times/day	Once a day	Few times/day	Never	Never	Once a day	Once a day	Once a day	Once a day	1-3 times/week	1-3 times/week	1-3 times/week	1-3 times/week	1-3 times/week	1-3 times/week	Few times/day	Few times/day	1-3 times/week	1-3 times/week	1-3 times/week	1-3 times/week	Once a day	4-6 times/week	Never	Never	No change	Few times/day
52	43-57	Male	Muslim	HSC	Business	10,001-40,000	10,001-40,000	1.68	65	23.03	Normal	Yes, it has increased ≤5 kg	No	No	Type-2	6-10 years	I use insulin pens	Yes	No	Sometimes	No	Few times/day	Few times/day	Once a day	Once a day	Never	Never	1-3 times/week	1-3 times/week	Once a day	Once a day	4-6 times/week	4-6 times/week	Once a day	Once a day	1-3 times/week	1-3 times/week	Few times/day	Few times/day	Never	Never	Never	Never	Once a day	Once a day	4-6 times/week	4-6 times/week	No change	Once a day
48	43-57	Female	Muslim	Graduate & above	Private Service Holder	40,001-70,000	40,001-70,000	1.6	65	25.3906	Overweight	No	No	No	Type-2	6-10 years	I use oral anti diabetic drugs	No	Yes	Sometimes	No	Few times/day	Few times/day	Once a day	Once a day	4-6 times/week	Once a day	Once a day	Once a day	Once a day	Once a day	4-6 times/week	4-6 times/week	4-6 times/week	Once a day	1-3 times/week	1-3 times/week	Once a day	Once a day	Never	Never	Never	Never	Once a day	4-6 times/week	Never	Never	No change	Few times/day
45	43-57	Male	Muslim	Graduate & above	Others	40,001-70,000	10,001-40,000	1.75	45	14.6939	Underweight	Yes, it has decreased ≤5 kg	No	No	Type-2	2-5 years	I use oral anti diabetic drugs	Yes	No	Sometimes	No	Once a day	Once a day	Once a day	4-6 times/week	4-6 times/week	4-6 times/week	Once a day	Once a day	Once a day	4-6 times/week	Once a day	1-3 times/week	4-6 times/week	4-6 times/week	1-3 times/week	1-3 times/week	Once a day	Once a day	Never	Never	1-3 times/week	1-3 times/week	Once a day	4-6 times/week	Never	Never	No change	Few times/day
50	43-57	Male	Muslim	Graduate & above	Government Service Holder	>1,00,000	70,001-1,00,000	1.55	75	31.2175	Obese	No	No	No	Type-2	6-10 years	I use insulin pens	Yes	Yes	Sometimes	No	Few times/day	Few times/day	Once a day	Once a day	4-6 times/week	4-6 times/week	Once a day	Once a day	Once a day	4-6 times/week	1-3 times/week	1-3 times/week	Once or more than once a month	1-3 times/week	1-3 times/week	1-3 times/week	Once a day	Once a day	1-3 times/week	4-6 times/week	1-3 times/week	1-3 times/week	Once a day	Once a day	Once a day	Once a day	No change	Few times/day
41	28-42	Male	Hindu	Graduate & above	Government Service Holder	40,001-70,000	40,001-70,000	1.7	65	22.4913	Normal	Yes, it has increased ≤5 kg	No	No	Type-2	6-10 years	I use insulin pens	Yes	No	Sometimes	No	Once a day	Once a day	Few times/day	Few times/day	Never	Never	Never	Never	Once a day	Once a day	1-3 times/week	1-3 times/week	Once a day	Once a day	Once a day	Once a day	Few times/day	Once a day	4-6 times/week	4-6 times/week	1-3 times/week	1-3 times/week	Once a day	Once a day	Never	Never	No change	Few times/day
70	58-72	Male	Muslim	Graduate & above	Others	70,001-1,00,000	40,001-70,000	1.63	55	20.7008	Normal	Yes, it has decreased ≤5 kg	No	No	Type-2	Over 10 years	I use insulin & oral anti diabetic drug	Yes	No	Sometimes	No	Once a day	Few times/day	Few times/day	Few times/day	Never	Never	Once a day	Once a day	Once a day	Once a day	4-6 times/week	4-6 times/week	4-6 times/week	4-6 times/week	Never	Never	Once a day	Once a day	1-3 times/week	1-3 times/week	Never	Never	Once a day	4-6 times/week	Never	Never	No change	Few times/day
[truncated: 16 more columns]
